# Supplementary material for: Expression of macromolecular organic nitrogen degrading enzymes identifies potential mediators of soil organic N availability to an annual grass
Source: ISME J. 2023 Apr 14;17(7):967–75. doi: 10.1038/s41396-023-01402-3 (PMC10284887; doi:10.1038/s41396-023-01402-3)
Supplement: Supplementary file 2 — Supplementary tables [file 41396_2023_1402_MOESM2_ESM.xlsx]

## Sheet: S1_anova_structural_groups
Supplementary table S1: Comparison of extracellular protease expression by time, treatment (litter amendment) and location (rhizosphere or bulk soil) by structural groups: serinepeptidase, metallopeptidase and cysteinepeptidase.
ANOVA Comparing aggregated expression		Df	Sum Sq	Mean Sq	F value	Pr(>F)
	struc_grp	2	6135000000	3068000000	2593.01	2e-16	***
	treat	1	33110000	33110000	27.986	5.77e-07	***
	loc	1	2183000	2183000	1.846	0.177
	time	3	69940000	23310000	19.707	2.08e-10	***
	struc_grp:treat	2	31330000	15660000	13.24	6.56e-06	***
	struc_grp:loc	2	4096000	2048000	1.731	0.182
	struc_grp:time	6	14800000	2467000	2.086	0.06	.
	Residuals	117	138400000	1183000
	---
	Signif. codes:	0 ‘***	’ 0.001 ‘*	*’ 0.01	‘*’ 0.05	‘.’ 0.1	‘ ’ 1
Tukey HSD	struc_grp + treat
		diff	lwr	upr	p adj
	M.Litter-C.Litter	13131.8	11994	14269.5	0
	S.Litter-C.Litter	16422.5	15284.7	17560.3	0
	C.NoLitter-C.Litter	-135.592	-1286.21	1015.02	0.999379
	M.NoLitter-C.Litter	12632.5	11481.9	13783.1	0
	S.NoLitter-C.Litter	14085.2	12934.6	15235.8	0
	S.Litter-M.Litter	3290.72	2152.96	4428.48	0
	C.NoLitter-M.Litter	-13267.4	-14418	-12116.8	0
	M.NoLitter-M.Litter	-499.272	-1649.89	651.342	0.80843
	S.NoLitter-M.Litter	953.443	-197.172	2104.06	0.164929
	C.NoLitter-S.Litter	-16558.1	-17708.7	-15407.5	0
	M.NoLitter-S.Litter	-3789.99	-4940.61	-2639.38	0
	S.NoLitter-S.Litter	-2337.28	-3487.89	-1186.66	5e-07
	M.NoLitter-C.NoLitter	12768.1	11604.8	13931.4	0
	S.NoLitter-C.NoLitter	14220.8	13057.5	15384.1	0
	S.NoLitter-M.NoLitter	1452.71	289.386	2616.04	0.0056694
	Tukey multiple comparisons of means
	95% family-wise confidence level
	Fit: aov(formula = value ~ struc_grp * (treat + loc + time), data = M)
	struc_grp
		diff	lwr	upr	p adj
	M-C	12954	12409.6	13498.3	0
	S-C	15346.1	14801.8	15890.5	0
	S-M	2392.14	1847.79	2936.49	0
	time
		diff	lwr	upr	p adj
	H2-H1	-137.811	-808.335	532.714	0.950173
	H3-H1	-289.398	-1025.05	446.258	0.734985
	H4-H1	1478.12	794.909	2161.33	7e-07
	H3-H2	-151.587	-861.321	558.147	0.94456
	H4-H2	1615.93	960.713	2271.15	0
	H4-H3	1767.52	1045.79	2489.25	0
	loc
		diff	lwr	upr	p adj
	Rhizo-Bulk	-254.843	-626.464	116.778	0.177042
	treat
		diff	lwr	upr	p adj
	NoLitter-Litter	-990.714	-1361.6	-619.828	6e-07

## Sheet: S2_anova_exoprot_byPhyl
Supplementary table S2: Comparison of normalized extracellular protease expression by phylum using ANOVA followed by Tukey HSD tests
Phylum	p time	p treat	p loc	p time:treat	p time:loc	p treat:loc	p time:treat:loc	F time	F treat	F loc	F time:treat	F time:loc	F treat:loc	F time:treat:loc
Proteobacteria	0.196	0.001	0.048	0.008	0.34	0.03	0.855	1.667	13.071	4.275	4.777	1.165	5.208	0.258
Acidobacteria	0.004	0.819	0.025	0.406	0.974	0.766	0.943	5.483	0.053	5.549	1.001	0.073	0.091	0.127
Thaumarchaeota	0.05	0.181	0.001	0.603	0.03	0.443	0.585	2.937	1.876	12.518	0.628	3.44	0.606	0.657
Actinobacteria	2.88e-09	0.019	0.022	0.914	0.306	0.627	0.362	31.538	6.158	5.887	0.173	1.26	0.241	1.108
Firmicutes	0.078	0.12	0.124	0.275	0.388	0.117	0.259	2.515	2.568	2.513	1.36	1.043	2.611	1.414
Uroviricota	0.166	0.169	0.766	0.835	0.221	0.91	0.468	1.819	1.992	0.09	0.286	1.557	0.013	0.87
Bacteroidetes	0.000756	5.01e-08	0.582	5.74e-07	0.301	0.89	0.446	7.461	53.117	0.309	18.803	1.276	0.02	0.915
Chlorobi	8.58e-05	0.654	0.714	0.349	0.812	0.386	0.488	10.338	0.205	0.137	1.141	0.319	0.776	0.83
Verrucomicrobia	3.42e-05	2.88e-07	0.56	0.037	0.232	0.455	0.046	11.686	43.954	0.347	3.234	1.514	0.572	3.023
Planctomycetes	0.028	0.006	0.012	0.775	0.298	0.576	0.029	3.488	8.703	7.163	0.371	1.286	0.32	3.467
Chloroflexi	2.68e-09	0.059	0.134	0.228	0.226	0.399	0.428	31.752	3.865	2.376	1.53	1.536	0.733	0.953
Euryarchaeota	5.8e-05	0.523	0.043	0.025	0.000921	0.428	0.208	10.902	0.418	4.492	3.605	7.22	0.646	1.612
Deinococcus-Thermus	0.002	0.015	0.311	0.246	0.656	0.028	0.006	6.466	6.645	1.063	1.458	0.545	5.336	5.137
Gemmatimonadetes	1.2e-06	0.459	0.694	0.421	0.295	0.513	0.392	17.369	0.564	0.157	0.969	1.293	0.44	1.035
Aquificae	0.000176	0.506	0.073	0.041	0.512	0.852	0.759	9.342	0.453	3.449	3.121	0.785	0.035	0.393
Candidatus Dormibacteraeota	0.004	0.936	0.048	0.885	0.113	0.099	0.326	5.408	0.006	4.278	0.216	2.173	2.91	1.203
Cyanobacteria	1.6e-05	0.827	1.17e-06	0.433	0.521	0.995	0.44	12.868	0.048	37.356	0.943	0.769	3.45e-05	0.927
Chlamydiae	0.695	0.06	0.357	0.642	0.518	0.297	0.538	0.486	3.841	0.877	0.566	0.774	1.129	0.737
Fibrobacteres	2.64e-05	1.11e-10	0.374	6.77e-05	0.116	0.14	0.221	12.081	95.481	0.816	10.677	2.149	2.303	1.557
Spirochaetes	0.235	0.001	0.08	0.216	0.473	0.116	0.561	1.5	12.992	3.281	1.577	0.859	2.627	0.697
Armatimonadetes	0.98	0.003	0.345	0.995	0.571	0.321	0.285	0.06	10.917	0.921	0.025	0.681	1.019	1.325
Candidatus Aerophobetes	0.598	0.159	0.289	0.568	0.625	0.236	0.613	0.635	2.094	1.164	0.686	0.593	1.462	0.611
Fusobacteria	0.000257	0.000109	0.454	0.016	0.559	0.92	0.637	8.834	20.013	0.575	4.051	0.702	0.01	0.573
Nitrospirae	3.4e-07	0.028	0.259	0.324	0.45	0.907	0.146	19.869	5.351	1.327	1.209	0.906	0.014	1.932
Rhodothermaeota	0.042	0.185	0.603	0.323	0.14	0.696	0.405	3.1	1.843	0.277	1.212	1.974	0.156	1.004
Elusimicrobia	0.072	0.007	0.319	0.102	0.404	0.348	0.455	2.583	8.512	1.03	2.264	1.006	0.909	0.897
Calditrichaeota	0.375	0.172	0.667	0.292	0.403	0.546	0.521	1.075	1.962	0.189	1.304	1.008	0.372	0.769
candidate division NC10	0.05	0.733	0.822	0.081	0.39	0.488	0.391	2.939	0.119	0.051	2.477	1.038	0.494	1.038
Candidatus Rokubacteria	6.26e-05	0.173	0.938	0.027	0.018	0.028	0.931	10.789	1.953	0.006	3.519	3.953	5.337	0.147
Candidatus Poribacteria	2.34e-12	0.025	0.16	0.000428	0.005	0.451	0.023	57.881	5.597	2.083	8.175	5.27	0.585	3.68
Candidatus Aureabacteria	0.000459	0.892	0.19	0.964	0.278	0.96	0.755	8.086	0.019	1.805	0.092	1.348	0.003	0.399
Candidatus Roizmanbacteria	7.1e-06	0.015	0.266	0.074	0.72	0.135	0.079	14.192	6.62	1.285	2.566	0.449	2.358	2.5
Candidatus Bathyarchaeota	0.042	0.535	0.348	0.587	0.878	0.317	0.939	3.104	0.394	0.912	0.654	0.225	1.036	0.134
candidate division WOR-3	0.363	0.071	0.116	0.809	0.886	0.747	0.227	1.105	3.502	2.623	0.322	0.214	0.106	1.533
Lentisphaerae	1.52e-05	0.921	0.002	0.881	8.77e-05	0.833	0.947	12.943	0.01	11.441	0.221	10.306	0.045	0.121
Basidiomycota	0.587	0.197	0.257	0.919	0.255	0.87	0.494	0.654	1.743	1.337	0.166	1.426	0.027	0.818
Ascomycota	0.001	6.58e-12	0.518	0.000146	0.14	0.206	0.165	6.985	122.028	0.429	9.598	1.973	1.676	1.821
Mucoromycota	0.202	4.76e-05	0.385	0.184	0.335	0.393	0.248	1.638	22.787	0.776	1.726	1.178	0.752	1.451
Zoopagomycota	0.00042	0.000164	0.8	0.000527	0.608	0.957	0.689	8.198	18.718	0.065	7.911	0.62	0.003	0.495
Chytridiomycota	0.374	0.021	0.61	0.842	0.507	0.527	0.57	1.077	5.974	0.266	0.277	0.795	0.409	0.682
Cryptomycota	3.24e-06	0.001	0.115	0.000861	0.678	0.459	0.907	15.545	13.234	2.642	7.303	0.511	0.563	0.184
Blastocladiomycota	0.235	0.04	0.344	0.22	0.865	0.359	0.863	1.5	4.61	0.924	1.561	0.244	0.869	0.246
Fungi	0.201	3.78e-09	0.628	0.262	0.145	0.475	0.348	1.646	68.875	0.239	1.403	1.941	0.524	1.144

## Sheet: S3_anova_exoprot_byClass
Supplementary table S3: Comparison of normalized extracellular protease expression by class using ANOVA followed by Tukey HSD tests
Class	p time	p treat	p loc	p time:treat	p time:loc	p treat:loc	p time:treat:loc	F time	F treat	F loc	F time:treat	F time:loc	F treat:loc	F time:treat:loc
Alphaproteobacteria	4.65e-05	0.335	0.018	0.231	0.915	0.781	0.674	11.227	0.959	6.282	1.516	0.171	0.079	0.517
Nitrososphaeria	0.049	0.183	0.001	0.623	0.031	0.45	0.593	2.944	1.859	12.79	0.595	3.382	0.586	0.643
Actinobacteria	2.36e-07	0.093	0.078	0.856	0.047	0.294	0.225	20.635	3.011	3.342	0.257	2.997	1.142	1.54
Bacilli	0.099	0.435	0.356	0.579	0.714	0.162	0.441	2.293	0.625	0.879	0.667	0.458	2.057	0.926
Caudoviricetes	0.166	0.169	0.766	0.835	0.221	0.91	0.468	1.819	1.992	0.09	0.286	1.557	0.013	0.87
Betaproteobacteria	0.074	0.599	7.1e-05	0.514	0.152	0.117	0.692	2.559	0.282	21.431	0.782	1.898	2.617	0.489
Chitinophagia	0.000187	7.04e-07	0.543	1.56e-06	0.362	0.795	0.349	9.257	39.672	0.379	16.873	1.106	0.069	1.141
Acidobacteriia	5.34e-05	0.857	0.386	0.75	0.676	0.657	0.915	11.021	0.033	0.775	0.406	0.514	0.201	0.171
Chlorobia	5.23e-06	0.004	0.19	0.114	0.752	0.902	0.699	14.71	9.855	1.805	2.163	0.403	0.015	0.48
Sphingobacteriia	0.000195	0.214	0.343	0.078	0.117	0.984	0.532	9.202	1.613	0.93	2.512	2.141	0.000401	0.749
Planctomycetia	0.023	0.007	0.013	0.694	0.377	0.608	0.02	3.682	8.544	7.069	0.487	1.07	0.268	3.828
Clostridia	0.155	0.156	0.197	0.064	0.058	0.344	0.155	1.878	2.117	1.741	2.703	2.791	0.924	1.879
Deltaproteobacteria	5.22e-07	7.84e-07	0.287	0.007	0.005	0.038	0.369	18.995	39.177	1.177	4.964	5.306	4.729	1.091
Saprospiria	1.41e-07	0.174	0.714	0.265	0.172	0.19	0.05	21.749	1.945	0.136	1.392	1.784	1.802	2.931
Thermoleophilia	5.1e-09	0.015	0.021	0.357	0.509	0.501	0.445	29.937	6.646	5.977	1.12	0.79	0.465	0.917
Methanomicrobia	5.22e-05	0.537	0.044	0.025	0.000967	0.422	0.212	11.055	0.391	4.445	3.6	7.161	0.664	1.595
Deinococci	0.002	0.015	0.311	0.246	0.656	0.028	0.006	6.466	6.645	1.063	1.458	0.545	5.336	5.137
Oligoflexia	0.000138	0.067	0.26	0.169	0.886	0.736	0.786	9.676	3.627	1.32	1.803	0.214	0.116	0.354
Aquificae	0.000176	0.506	0.073	0.041	0.512	0.852	0.759	9.342	0.453	3.449	3.121	0.785	0.035	0.393
Ktedonobacteria	0.147	0.884	0.629	0.958	0.987	0.139	0.146	1.932	0.021	0.239	0.103	0.044	2.317	1.932
Chloroflexia	0.002	0.007	0.116	0.738	0.707	0.504	0.956	6.063	8.575	2.633	0.423	0.468	0.459	0.105
Gammaproteobacteria	6.85e-05	4.51e-09	0.029	3.93e-06	0.096	0.024	0.152	10.66	67.711	5.296	15.208	2.321	5.678	1.897
Thermoanaerobaculia	8.15e-06	0.008	0.116	0.000544	0.705	0.964	0.714	13.962	8.234	2.621	7.87	0.47	0.002	0.457
Chlamydiia	0.742	0.07	0.348	0.694	0.507	0.29	0.517	0.417	3.537	0.911	0.487	0.795	1.161	0.775
Flavobacteriia	0.000194	0.000115	0.321	0.000247	0.722	0.528	0.791	9.207	19.835	1.017	8.889	0.446	0.409	0.348
Fibrobacteria	2.64e-05	1.11e-10	0.374	6.77e-05	0.116	0.14	0.221	12.081	95.481	0.816	10.677	2.149	2.303	1.557
Bacteroidia	9.92e-06	0.211	0.729	0.085	0.198	0.014	0.829	13.636	1.636	0.123	2.438	1.659	6.795	0.294
Spirochaetia	0.235	0.001	0.08	0.216	0.473	0.116	0.561	1.5	12.992	3.281	1.577	0.859	2.627	0.697
Cytophagia	2.69e-05	2e-09	0.674	0.356	0.588	0.237	0.303	12.054	73.219	0.18	1.122	0.652	1.456	1.27
Rubrobacteria	0.00031	0.025	0.058	0.27	0.227	0.05	0.248	8.591	5.553	3.9	1.376	1.533	4.169	1.454
Fimbriimonadia	0.399	6.21e-07	0.084	0.655	0.53	0.878	0.206	1.017	40.26	3.209	0.545	0.753	0.024	1.622
Fusobacteriia	0.000257	0.000109	0.454	0.016	0.559	0.92	0.637	8.834	20.013	0.575	4.051	0.702	0.01	0.573
Blastocatellia	0.037	1.14e-05	5.65e-05	0.000695	0.112	0.007	0.126	3.235	27.947	22.199	7.565	2.18	8.264	2.068
Candidatus Brocadiae	0.036	0.909	0.229	0.476	0.796	0.458	0.02	3.255	0.013	1.508	0.853	0.341	0.566	3.812
Gemmatimonadetes	5.36e-07	0.18	0.121	0.401	0.009	0.916	0.346	18.939	1.884	2.548	1.013	4.657	0.011	1.149
Acidimicrobiia	0.219	0.153	0.8	0.438	0.271	0.196	0.278	1.563	2.157	0.065	0.931	1.371	1.752	1.348
Nitrospira	3.4e-07	0.028	0.259	0.324	0.45	0.907	0.146	19.869	5.351	1.327	1.209	0.906	0.014	1.932
Verrucomicrobiae	0.029	0.01	0.976	0.045	0.515	0.226	0.938	3.45	7.559	0.000903	3.029	0.78	1.53	0.135
Rhodothermia	0.042	0.185	0.603	0.323	0.14	0.696	0.405	3.1	1.843	0.277	1.212	1.974	0.156	1.004
Anaerolineae	0.098	0.043	0.641	0.065	0.457	0.14	0.465	2.302	4.457	0.222	2.684	0.892	2.297	0.876
Thermomicrobia	0.019	0.029	0.427	0.176	0.176	0.964	0.016	3.864	5.298	0.65	1.766	1.766	0.002	4.04
Ardenticatenia	0.007	0.44	0.771	0.786	0.005	0.769	0.82	4.921	0.613	0.086	0.355	5.261	0.088	0.307
Vicinamibacteria	0.028	0.174	0.238	0.429	0.017	0.791	0.776	3.488	1.946	1.454	0.951	3.997	0.072	0.369
Chthonomonadetes	0.999	0.004	0.762	0.993	0.347	0.784	0.327	0.006	9.53	0.094	0.029	1.147	0.077	1.2
Opitutae	0.005	1.87e-06	0.912	0.012	0.197	0.315	0.604	5.37	35.301	0.012	4.339	1.66	1.045	0.626
Caldilineae	4.91e-06	0.744	0.16	0.905	0.298	0.868	0.455	14.821	0.109	2.082	0.187	1.285	0.028	0.897
Thermoflexia	0.102	0.269	0.000371	0.026	0.052	0.184	0.007	2.263	1.271	16.221	3.586	2.904	1.852	4.961
Dehalococcoidia	0.902	0.659	0.369	0.704	0.419	0.083	0.46	0.191	0.199	0.833	0.472	0.974	3.227	0.887
Spartobacteria	0.421	0.001	0.065	6.32e-05	0.275	0.058	0.103	0.969	13.065	3.691	10.777	1.359	3.905	2.254
Negativicutes	0.07	0.896	0.704	0.547	0.666	0.862	0.168	2.613	0.017	0.147	0.723	0.529	0.031	1.806
Gloeobacteria	0.317	0.905	0.524	0.803	0.734	0.374	0.582	1.229	0.014	0.415	0.331	0.429	0.814	0.662
Holophagae	0.000923	0.141	0.56	0.005	0.605	0.059	0.15	7.218	2.29	0.347	5.331	0.624	3.855	1.91
Armatimonadia	0.05	0.439	0.386	0.831	0.09	0.379	0.568	2.934	0.615	0.774	0.292	2.384	0.797	0.686
Lentisphaeria	1.52e-05	0.921	0.002	0.881	8.77e-05	0.833	0.947	12.943	0.01	11.441	0.221	10.306	0.045	0.121
Agaricomycetes	0.587	0.197	0.257	0.919	0.255	0.87	0.494	0.654	1.743	1.337	0.166	1.426	0.027	0.818
Sordariomycetes	1.68e-05	1.01e-11	0.41	2.5e-06	0.463	0.256	0.545	12.786	117.698	0.698	16.012	0.881	1.342	0.726
Dothideomycetes	0.225	3.51e-05	0.346	0.355	0.386	0.819	0.313	1.539	23.842	0.918	1.126	1.049	0.054	1.241
Glomeromycetes	0.346	0.126	0.293	0.641	0.389	0.562	0.087	1.148	2.476	1.147	0.568	1.041	0.343	2.41
Eurotiomycetes	0.205	0.941	0.827	0.002	0.079	0.143	0.098	1.628	0.006	0.049	6.483	2.503	2.27	2.298
Mortierellomycetes	0.1	3.19e-05	0.486	0.12	0.272	0.421	0.206	2.283	24.182	0.499	2.117	1.37	0.666	1.62
Pezizomycetes	0.612	0.131	0.437	0.48	0.577	0.625	0.456	0.613	2.416	0.622	0.846	0.67	0.244	0.895
Orbiliomycetes	0.071	0.003	0.399	0.234	0.294	0.499	0.483	2.605	10.541	0.732	1.507	1.297	0.469	0.84
Dimargaritomycetes	4.67e-08	2.04e-06	0.474	9.41e-07	0.718	0.789	0.814	24.265	34.919	0.527	17.834	0.452	0.073	0.316
Leotiomycetes	0.109	0.002	0.383	0.764	0.595	0.48	0.089	2.205	11.719	0.783	0.386	0.641	0.513	2.393
Entomophthoromycetes	0.000587	0.004	0.007	0.31	0.008	0.782	0.01	7.774	9.503	8.305	1.25	4.757	0.078	4.561
Zoopagomycetes	0.006	0.002	0.741	0.006	0.309	0.797	0.385	5.074	11.203	0.111	5.089	1.252	0.067	1.051
Chytridiomycetes	0.374	0.021	0.61	0.842	0.507	0.527	0.57	1.077	5.974	0.266	0.277	0.795	0.409	0.682
Basidiobolomycetes	0.004	0.000354	0.446	0.004	0.216	0.426	0.235	5.449	16.359	0.598	5.596	1.578	0.652	1.503
Blastocladiomycetes	0.235	0.04	0.344	0.22	0.865	0.359	0.863	1.5	4.61	0.924	1.561	0.244	0.869	0.246

## Sheet: S4_anova_exoprot_byOrder
Supplementary table S4: Comparison of normalized extracellular protease expression by order using ANOVA followed by Tukey HSD tests
Order	p time	p treat	p loc	p time:treat	p time:loc	p treat:loc	p time:treat:loc	F time	F treat	F loc	F time:treat	F time:loc	F treat:loc	F time:treat:loc
Rhizobiales	0.044	0.393	0.168	0.165	0.847	0.584	0.928	3.051	0.751	1.997	1.825	0.269	0.307	0.151
Nitrososphaerales	0.049	0.183	0.001	0.623	0.031	0.45	0.593	2.944	1.859	12.79	0.595	3.382	0.586	0.643
Geodermatophilales	2.91e-08	0.098	0.000474	0.177	0.182	0.955	0.397	25.407	2.932	15.501	1.761	1.734	0.003	1.022
Bacillales	0.099	0.435	0.356	0.579	0.714	0.162	0.441	2.293	0.625	0.879	0.667	0.458	2.057	0.926
Propionibacteriales	0.000398	8.67e-05	0.171	0.644	0.695	0.147	0.099	8.265	20.769	1.973	0.563	0.485	2.223	2.295
Caudovirales	0.166	0.169	0.766	0.835	0.221	0.91	0.468	1.819	1.992	0.09	0.286	1.557	0.013	0.87
Burkholderiales	0.07	0.734	0.00012	0.453	0.204	0.123	0.605	2.615	0.118	19.716	0.9	1.628	2.52	0.624
Chitinophagales	0.000187	7.04e-07	0.543	1.56e-06	0.362	0.795	0.349	9.257	39.672	0.379	16.873	1.106	0.069	1.141
Acidobacteriales	0.001	0.002	0.000146	0.386	0.4	0.126	0.753	6.9	11.227	19.078	1.049	1.015	2.488	0.402
Chlorobiales	5.23e-06	0.004	0.19	0.114	0.752	0.902	0.699	14.71	9.855	1.805	2.163	0.403	0.015	0.48
Rhodospirillales	0.000625	0.115	0.000258	0.501	0.459	0.849	0.524	7.697	2.634	17.31	0.806	0.887	0.037	0.763
Sphingobacteriales	0.000195	0.214	0.343	0.078	0.117	0.984	0.532	9.202	1.613	0.93	2.512	2.141	0.000401	0.749
Sphingomonadales	1.52e-11	0.086	0.288	0.006	0.139	0.51	0.212	49.66	3.156	1.171	5.085	1.98	0.444	1.597
Planctomycetales	0.001	0.017	0.013	0.515	0.713	0.318	0.028	6.87	6.353	7.052	0.78	0.459	1.031	3.512
Micromonosporales	0.002	0.419	0.638	0.009	0.076	0.641	0.732	6.446	0.671	0.226	4.686	2.537	0.222	0.432
Pseudonocardiales	0.005	0.000448	0.144	0.822	3.3e-05	0.539	0.036	5.373	15.667	2.258	0.304	11.74	0.386	3.26
Halanaerobiales	0.007	0.32	0.738	0.05	0.662	0.662	0.94	4.859	1.024	0.114	2.932	0.535	0.195	0.132
Micrococcales	0.000574	0.815	0.135	0.298	0.337	0.033	0.104	7.802	0.056	2.366	1.286	1.173	5.025	2.248
Myxococcales	6.99e-07	6.91e-06	0.556	0.013	0.078	0.413	0.823	18.414	29.9	0.355	4.257	2.514	0.689	0.303
Saprospirales	1.41e-07	0.174	0.714	0.265	0.172	0.19	0.05	21.749	1.945	0.136	1.392	1.784	1.802	2.931
Corynebacteriales	1.62e-09	0.015	0.001	0.739	0.045	0.611	0.395	33.229	6.669	13.316	0.421	3.042	0.265	1.027
Frankiales	5.71e-08	1.59e-05	0.195	0.909	0.747	0.652	0.677	23.795	26.717	1.759	0.179	0.41	0.208	0.513
Gemmatales	0.305	0.032	0.582	0.651	0.076	0.802	0.092	1.266	5.068	0.309	0.551	2.538	0.064	2.357
Solirubrobacterales	5.1e-09	0.015	0.021	0.357	0.509	0.501	0.445	29.937	6.646	5.977	1.12	0.79	0.465	0.917
Bryobacterales	0.057	0.824	0.252	0.745	0.18	0.176	0.61	2.814	0.05	1.365	0.413	1.744	1.925	0.617
Methanosarcinales	3.45e-05	0.383	0.05	0.012	0.002	0.409	0.306	11.671	0.783	4.192	4.386	6.319	0.703	1.262
Streptomycetales	2.49e-05	0.000503	0.000533	9.45e-05	6.68e-05	0.002	0.000809	12.17	15.332	15.165	10.201	10.696	11.692	7.378
Deinococcales	0.002	0.015	0.311	0.246	0.656	0.028	0.006	6.466	6.645	1.063	1.458	0.545	5.336	5.137
Bacteriovoracales	2.13e-06	0.646	0.005	0.986	0.042	0.918	0.943	16.303	0.215	9.446	0.046	3.097	0.011	0.128
Caulobacterales	0.008	1.9e-06	0.041	2.62e-06	0.016	0.019	0.439	4.811	35.24	4.583	15.922	4.075	6.199	0.93
Aquificales	0.000176	0.506	0.073	0.041	0.512	0.852	0.759	9.342	0.453	3.449	3.121	0.785	0.035	0.393
Bdellovibrionales	0.03	0.047	0.963	0.136	0.932	0.707	0.87	3.417	4.316	0.002	1.999	0.145	0.145	0.236
Ktedonobacterales	0.141	0.953	0.694	0.981	0.997	0.11	0.162	1.968	0.003	0.158	0.058	0.016	2.719	1.839
Nostocales	0.000417	0.739	8.66e-06	0.399	0.55	0.645	0.738	8.209	0.113	29.018	1.018	0.716	0.217	0.423
Catenulisporales	0.258	0.998	0.038	0.057	0.000292	0.159	0.245	1.417	9.43e-06	4.708	2.817	8.668	2.088	1.465
Chloroflexales	0.002	0.007	0.116	0.738	0.707	0.504	0.956	6.063	8.575	2.633	0.423	0.468	0.459	0.105
Cellvibrionales	2.04e-06	2.99e-08	0.044	1.39e-06	0.108	0.028	0.193	16.378	56.047	4.413	17.092	2.21	5.368	1.681
Chromatiales	0.016	2.94e-06	0.114	0.005	0.9	0.203	0.455	4.081	33.372	2.656	5.364	0.193	1.699	0.896
Xanthomonadales	0.791	0.003	0.417	0.799	0.365	0.28	0.689	0.348	10.311	0.678	0.336	1.101	1.212	0.495
Isosphaerales	0.078	0.015	0.017	0.943	0.443	0.891	0.097	2.51	6.649	6.445	0.128	0.92	0.019	2.316
Alteromonadales	0.093	0.001	0.237	0.612	0.446	0.705	0.259	2.35	12.711	1.461	0.614	0.914	0.146	1.414
Thermoanaerobaculales	8.15e-06	0.008	0.116	0.000544	0.705	0.964	0.714	13.962	8.234	2.621	7.87	0.47	0.002	0.457
Parachlamydiales	0.708	0.077	0.336	0.664	0.524	0.277	0.54	0.467	3.351	0.955	0.531	0.763	1.229	0.734
Chlamydiales	0.826	0.053	0.39	0.775	0.459	0.341	0.456	0.299	4.068	0.762	0.37	0.887	0.937	0.894
Oscillatoriales	2.19e-05	0.351	1.25e-05	0.596	0.694	0.402	0.207	12.372	0.9	27.597	0.639	0.486	0.723	1.619
Flavobacteriales	0.000194	0.000115	0.321	0.000247	0.722	0.528	0.791	9.207	19.835	1.017	8.889	0.446	0.409	0.348
Fibrobacterales	2.64e-05	1.11e-10	0.374	6.77e-05	0.116	0.14	0.221	12.081	95.481	0.816	10.677	2.149	2.303	1.557
Bacteroidales	9.92e-06	0.211	0.729	0.085	0.198	0.014	0.829	13.636	1.636	0.123	2.438	1.659	6.795	0.294
Leptospirales	0.232	0.001	0.085	0.219	0.493	0.121	0.574	1.514	13.046	3.179	1.565	0.821	2.55	0.676
Cytophagales	2.69e-05	2e-09	0.674	0.356	0.588	0.237	0.303	12.054	73.219	0.18	1.122	0.652	1.456	1.27
Gaiellales	0.00031	0.025	0.058	0.27	0.227	0.05	0.248	8.591	5.553	3.9	1.376	1.533	4.169	1.454
Nitrosomonadales	0.052	0.408	0.000135	0.747	0.976	0.121	0.557	2.898	0.704	19.335	0.41	0.068	2.558	0.704
Fimbriimonadales	0.399	6.21e-07	0.084	0.655	0.53	0.878	0.206	1.017	40.26	3.209	0.545	0.753	0.024	1.622
Syntrophobacterales	0.000355	0.007	0.019	0.502	0.234	0.925	0.747	8.414	8.316	6.147	0.804	1.505	0.009	0.41
Nevskiales	0.696	0.015	0.096	0.282	0.63	0.349	0.785	0.483	6.655	2.968	1.334	0.584	0.906	0.356
Fusobacteriales	0.000257	0.000109	0.454	0.016	0.559	0.92	0.637	8.834	20.013	0.575	4.051	0.702	0.01	0.573
Methylococcales	1.87e-07	0.643	0.262	0.083	0.183	0.587	0.497	21.128	0.219	1.307	2.452	1.73	0.302	0.813
Synechococcales	1e-06	0.692	8.04e-05	0.057	0.823	0.376	0.005	17.712	0.16	21.016	2.817	0.303	0.807	5.195
Candidatus Brocadiales	0.036	0.909	0.229	0.476	0.796	0.458	0.02	3.255	0.013	1.508	0.853	0.341	0.566	3.812
Kineosporiales	3.28e-05	0.007	0.003	0.635	0.274	0.274	0.161	11.748	8.395	10.304	0.577	1.36	1.242	1.846
Actinomycetales	0.149	0.165	0.77	0.717	0.002	0.072	0.01	1.919	2.028	0.087	0.453	6.221	3.494	4.561
Nakamurellales	0.172	0.017	0.017	0.052	0.04	0.676	0.308	1.787	6.397	6.409	2.905	3.143	0.178	1.256
Pseudomonadales	0.238	0.811	0.852	0.051	0.024	0.027	0.389	1.489	0.058	0.035	2.92	3.661	5.461	1.042
Gemmatimonadales	5.36e-07	0.18	0.121	0.401	0.009	0.916	0.346	18.939	1.884	2.548	1.013	4.657	0.011	1.149
Acidimicrobiales	0.219	0.153	0.8	0.438	0.271	0.196	0.278	1.563	2.157	0.065	0.931	1.371	1.752	1.348
Streptosporangiales	0.448	0.171	0.017	0.405	0.462	0.776	0.487	0.91	1.968	6.383	1.005	0.881	0.082	0.832
Nitrospirales	3.4e-07	0.028	0.259	0.324	0.45	0.907	0.146	19.869	5.351	1.327	1.209	0.906	0.014	1.932
Desulfuromonadales	0.239	0.071	0.147	0.124	0.087	0.243	0.19	1.486	3.526	2.224	2.086	2.412	1.422	1.692
Rhodocyclales	0.411	0.019	0.855	0.13	0.049	0.791	0.098	0.991	6.205	0.034	2.041	2.948	0.072	2.305
Clostridiales	0.164	0.154	0.2	0.061	0.059	0.343	0.156	1.828	2.144	1.722	2.751	2.782	0.928	1.877
Pirellulales	0.009	0.825	0.09	0.88	0.989	0.511	0.04	4.707	0.05	3.068	0.223	0.039	0.442	3.156
Verrucomicrobiales	0.029	0.01	0.976	0.045	0.515	0.226	0.938	3.45	7.559	0.000903	3.029	0.78	1.53	0.135
Rhodothermales	0.042	0.185	0.603	0.323	0.14	0.696	0.405	3.1	1.843	0.277	1.212	1.974	0.156	1.004
Ardenticatenales	0.057	0.985	0.637	0.329	0.073	0.146	0.558	2.817	0.000374	0.228	1.195	2.572	2.232	0.702
Blastocatellales	0.002	0.531	0.311	0.796	0.821	0.714	0.353	6.323	0.402	1.063	0.341	0.306	0.137	1.13
Chthonomonadales	0.999	0.004	0.762	0.993	0.347	0.784	0.327	0.006	9.53	0.094	0.029	1.147	0.077	1.2
Caldilineales	4.91e-06	0.744	0.16	0.905	0.298	0.868	0.455	14.821	0.109	2.082	0.187	1.285	0.028	0.897
Thermoflexales	0.102	0.269	0.000371	0.026	0.052	0.184	0.007	2.263	1.271	16.221	3.586	2.904	1.852	4.961
Sphaerobacterales	0.017	0.054	0.131	0.107	0.175	0.821	0.28	4.007	4.021	2.415	2.221	1.769	0.052	1.342
Chthoniobacterales	0.421	0.001	0.065	6.32e-05	0.275	0.058	0.103	0.969	13.065	3.691	10.777	1.359	3.905	2.254
Oceanospirillales	2.88e-05	0.895	0.962	0.526	0.842	0.642	0.481	11.946	0.018	0.002	0.76	0.276	0.221	0.844
Thiotrichales	0.055	0.035	0.322	0.032	0.644	0.347	0.556	2.85	4.914	1.016	3.365	0.563	0.913	0.706
Veillonellales	0.073	0.251	0.141	0.869	0.205	0.601	0.301	2.579	1.371	2.288	0.239	1.625	0.28	1.275
Neisseriales	0.235	0.345	0.011	0.595	0.128	0.132	0.777	1.5	0.923	7.46	0.641	2.055	2.408	0.368
Anaerolineales	0.058	0.811	0.8	0.1	0.279	0.055	0.176	2.795	0.058	0.065	2.279	1.345	3.983	1.764
Gloeobacterales	0.317	0.905	0.524	0.803	0.734	0.374	0.582	1.229	0.014	0.415	0.331	0.429	0.814	0.662
Holophagales	0.000923	0.141	0.56	0.005	0.605	0.059	0.15	7.218	2.29	0.347	5.331	0.624	3.855	1.91
Capsulimonadales	0.05	0.439	0.386	0.831	0.09	0.379	0.568	2.934	0.615	0.774	0.292	2.384	0.797	0.686
Acidiferrobacterales	4.07e-05	0.377	0.012	0.055	0.282	0.642	0.751	11.423	0.804	7.146	2.84	1.337	0.221	0.404
Opitutales	0.005	1.44e-06	0.82	0.014	0.209	0.38	0.67	5.246	36.449	0.053	4.201	1.607	0.796	0.523
Selenomonadales	0.148	0.176	0.176	0.059	0.063	0.292	0.161	1.922	1.922	1.922	2.777	2.714	1.153	1.846
Spirochaetales	0.299	0.098	0.122	0.199	0.202	0.173	0.335	1.283	2.923	2.533	1.653	1.64	1.947	1.179
Thermogemmatisporales	1.41e-09	1.11e-06	6.12e-07	5.02e-13	2.17e-12	8.07e-10	2.21e-15	33.644	37.602	40.33	65.499	58.246	79.736	99.749
Chroococcales	0.017	0.211	0.603	0.313	0.108	0.473	0.923	3.978	1.636	0.276	1.24	2.213	0.528	0.159
Rhodobacterales	0.558	0.062	0.000976	0.274	0.998	0.777	0.573	0.703	3.781	13.459	1.363	0.011	0.081	0.677
Enterobacterales	6.42e-08	0.912	0.406	0.95	0.628	0.449	0.536	23.521	0.012	0.713	0.116	0.588	0.59	0.741
Methanomicrobiales	1.74e-06	0.051	0.801	0.005	0.283	0.672	0.121	16.673	4.138	0.065	5.293	1.331	0.183	2.104
Desulfobacterales	0.055	0.914	0.075	0.954	0.081	0.105	0.498	2.847	0.012	3.4	0.109	2.475	2.809	0.811
Thermomicrobiales	0.026	0.27	0.102	0.47	0.582	0.321	0.016	3.559	1.264	2.845	0.865	0.662	1.02	4.078
Sporichthyales	2.1e-05	0.308	0.029	0.676	0.003	0.444	0.734	12.438	1.079	5.263	0.514	5.845	0.603	0.428
Lentisphaerales	1.52e-05	0.921	0.002	0.881	8.77e-05	0.833	0.947	12.943	0.01	11.441	0.221	10.306	0.045	0.121
Auriculariales	0.504	0.216	0.366	0.436	0.479	0.307	0.423	0.8	1.601	0.844	0.937	0.848	1.083	0.965
Sordariales	1.7e-05	1.48e-11	0.372	3.06e-06	0.412	0.2	0.562	12.771	113.874	0.823	15.646	0.989	1.719	0.697
Pleosporales	0.373	1.27e-05	0.074	0.684	0.71	0.715	0.524	1.08	27.548	3.439	0.502	0.463	0.136	0.764
Glomerales	0.798	0.181	0.536	0.972	0.43	0.875	0.197	0.338	1.879	0.392	0.076	0.948	0.025	1.664
Diversisporales	0.477	0.461	0.425	0.377	0.503	0.358	0.55	0.851	0.559	0.655	1.069	0.801	0.874	0.716
Onygenales	0.205	0.941	0.827	0.002	0.079	0.143	0.098	1.628	0.006	0.049	6.483	2.503	2.27	2.298
Gloeophyllales	0.425	0.571	0.078	0.852	0.461	0.599	0.794	0.96	0.328	3.327	0.263	0.884	0.282	0.344
Polyporales	0.334	0.215	0.248	0.345	0.354	0.257	0.357	1.18	1.608	1.393	1.15	1.129	1.335	1.12
Agaricales	0.728	0.922	0.067	0.706	0.596	0.923	0.69	0.437	0.01	3.608	0.47	0.639	0.01	0.493
Coniochaetales	2.7e-05	0.000533	0.000404	3.89e-06	2.13e-06	0.000152	6.09e-07	12.046	15.165	15.972	15.226	16.299	18.955	18.685
Mortierellales	0.1	3.19e-05	0.486	0.12	0.272	0.421	0.206	2.283	24.182	0.499	2.117	1.37	0.666	1.62
Pezizales	0.612	0.131	0.437	0.48	0.577	0.625	0.456	0.613	2.416	0.622	0.846	0.67	0.244	0.895
Orbiliales	0.071	0.003	0.399	0.234	0.294	0.499	0.483	2.605	10.541	0.732	1.507	1.297	0.469	0.84
Dimargaritales	4.67e-08	2.04e-06	0.474	9.41e-07	0.718	0.789	0.814	24.265	34.919	0.527	17.834	0.452	0.073	0.316
Helotiales	0.297	0.003	0.377	0.842	0.487	0.575	0.167	1.289	10.334	0.804	0.276	0.833	0.321	1.814
Entomophthorales	0.000587	0.004	0.007	0.31	0.008	0.782	0.01	7.774	9.503	8.305	1.25	4.757	0.078	4.561
Xylariales	0.046	0.067	0.358	0.961	0.751	0.559	0.533	3.018	3.619	0.872	0.097	0.404	0.349	0.747
Erysiphales	8.34e-06	0.005	0.649	0.052	0.302	0.247	0.005	13.923	9.458	0.211	2.888	1.273	1.397	5.378
Zoopagales	0.006	0.002	0.741	0.006	0.309	0.797	0.385	5.074	11.203	0.111	5.089	1.252	0.067	1.051
Corticiales	0.068	0.061	0.311	0.068	0.304	0.301	0.307	2.638	3.785	1.065	2.648	1.268	1.109	1.259
Chytridiales	0.374	0.021	0.61	0.842	0.507	0.527	0.57	1.077	5.974	0.266	0.277	0.795	0.409	0.682
Basidiobolales	0.004	0.000354	0.446	0.004	0.216	0.426	0.235	5.449	16.359	0.598	5.596	1.578	0.652	1.503
Hypocreales	0.006	0.188	0.202	0.138	0.236	0.911	0.532	5.172	1.817	1.706	1.988	1.497	0.013	0.748
Blastocladiales	0.235	0.04	0.344	0.22	0.865	0.359	0.863	1.5	4.61	0.924	1.561	0.244	0.869	0.246

## Sheet: S5_tax_by_struc_genomes
ORF	MEROPS_id	NR_besthit	NR_taxonomy	Phylum	Class
ZL_S28_scaffold_725_6	MER0337211_S41A	WP_029583153.1 S41 family peptidase	Bradyrhizobium sp. URHD0069	Proteobacteria	Alphaproteobacteria
SL_S38_scaffold_4012_3	MER0337211_S41A	OJY44337.1 peptidase S41	Rhizobiales bacterium 64-17	Proteobacteria	Alphaproteobacteria
VL_S33_scaffold_44376_1	MER0348838_M48B	WP_090852469.1 zinc metalloprotease HtpX	Nocardioides lianchengensis	Actinobacteria	Actinobacteria
UL_S35_scaffold_21894_2	MER0338430_S41B	OFW07445.1 protease	Acidobacteria bacterium RIFCSPLOWO2_02_FULL_67_36	Acidobacteria
SL_S38_scaffold_12743_2	MER0027581_S41A	WP_079569868.1 S41 family peptidase	Bradyrhizobium erythrophlei	Proteobacteria	Alphaproteobacteria
SL_S38_scaffold_4012_3	MER0307081_S41A	WP_068030465.1 S41 family peptidase	Rhodoplanes sp. Z2-YC6860	Proteobacteria	Alphaproteobacteria
SL_S38_scaffold_6189_2	MER1017926_S14	OLB79583.1 ATP-dependent Clp protease proteolytic subunit	Alphaproteobacteria bacterium 13_2_20CM_2_64_7	Proteobacteria	Alphaproteobacteria
SH_S37_scaffold_72226_1	MER0877058_M41	WP_069764637.1 ATP-dependent zinc metalloprotease FtsH	Streptomyces sp. LUP47B	Actinobacteria	Actinobacteria
SL_S38_scaffold_10207_3	MER0407412_S01C	OLB72848.1 serine peptidase	Alphaproteobacteria bacterium 13_2_20CM_2_64_7	Proteobacteria	Alphaproteobacteria
UL_S35_scaffold_28838_2	MER0461758_C82B	WP_028349301.1 L,D-transpeptidase	Bradyrhizobium elkanii	Proteobacteria	Alphaproteobacteria
UM_S36_scaffold_62055_3	MER0088776_M24A	SNR98480.1 methionine aminopeptidase, type I	Geodermatophilus pulveris	Actinobacteria	Actinobacteria
SM_S39_scaffold_26209_1	MER0337211_S41A	WP_115693009.1 S41 family peptidase	Pseudolabrys taiwanensis	Proteobacteria	Alphaproteobacteria
SL_S38_scaffold_2489_4	MER0337792_S41A	PYR49034.1 S41 family peptidase	Acidobacteria bacterium	Acidobacteria
SH_S37_scaffold_465_31	MER0133108_M41	WP_015796974.1 ATP-dependent zinc metalloprotease FtsH	Catenulispora acidiphila	Actinobacteria	Actinobacteria
SH_S37_scaffold_110352_1	MER0099641_S01C	PZN27763.1 protease	Proteobacteria bacterium	Proteobacteria
SH_S37_scaffold_18789_2	MER0126565_S26A	PID37937.1 signal peptidase I	Proteobacteria bacterium	Proteobacteria
YH_S30_scaffold_3686_5	MER0303559_S41A	WP_056131617.1 MULTISPECIES: peptidase S41	Massilia	Proteobacteria	Betaproteobacteria
SH_S37_scaffold_13662_1	MER0138766_M41	WP_023458538.1 ATP-dependent metallopeptidase FtsH/Yme1/Tma family protein	Asticcacaulis sp. AC466	Proteobacteria	Alphaproteobacteria
YH_S30_scaffold_2619_2	MER0337755_S41A	WP_056134435.1 MULTISPECIES: S41 family peptidase	Massilia	Proteobacteria	Betaproteobacteria
SL_S38_scaffold_33831_1	MER0336965_S41A	WP_081200213.1 tail-specific protease	Niastella yeongjuensis	Bacteroidetes	Chitinophagia
YH_S30_scaffold_26257_3	MER0178978_M04	WP_054235462.1 MULTISPECIES: M4 family peptidase	Streptomyces	Actinobacteria	Actinobacteria
SH_S37_scaffold_22738_4	MER0235743_M01	RMH41929.1 peptidase M1	Deltaproteobacteria bacterium	Proteobacteria	Deltaproteobacteria
SM_S39_scaffold_26209_1	MER0307081_S41A	WP_096358681.1 S41 family peptidase	Variibacter gotjawalensis	Proteobacteria	Alphaproteobacteria
YL_S31_scaffold_39586_1	MER1056526_S41A	WP_057857338.1 S41 family peptidase	Bradyrhizobium lablabi	Proteobacteria	Alphaproteobacteria
ZL_S28_scaffold_1535_2	MER0088776_M24A	OFW03975.1 type I methionyl aminopeptidase	Acidobacteria bacterium RIFCSPLOWO2_02_FULL_67_36	Acidobacteria
SL_S38_scaffold_13352_3	MER0312659_S46	OJV97907.1 serine protease	Sphingobacteriales bacterium 44-61	Bacteroidetes	Sphingobacteriia
SL_S38_scaffold_6189_2	MER1017926_S14	OLB79583.1 ATP-dependent Clp protease proteolytic subunit	Alphaproteobacteria bacterium 13_2_20CM_2_64_7	Proteobacteria	Alphaproteobacteria
YH_S30_scaffold_26257_3	MER0178978_M04	WP_095934206.1 peptidase M4 family protein	Streptomyces sp. Tue6028	Actinobacteria	Actinobacteria
YH_S30_scaffold_22424_2	MER0888450_M48C	WP_082577097.1 MULTISPECIES: M48 family peptidase	Massilia	Proteobacteria	Betaproteobacteria
UL_S35_scaffold_21894_2	MER0338430_S41B	OFW07445.1 protease	Acidobacteria bacterium RIFCSPLOWO2_02_FULL_67_36	Acidobacteria
SL_S38_scaffold_1017_8	MER1056526_S41A	WP_100420370.1 S41 family peptidase	Bradyrhizobium lablabi	Proteobacteria	Alphaproteobacteria
SL_S38_scaffold_61588_1	MER0187506_S46	OLC17626.1 serine protease	Deltaproteobacteria bacterium 13_1_40CM_68_24	Proteobacteria	Deltaproteobacteria
SH_S37_scaffold_96_70	MER0200968_M04	WP_081219523.1 peptidase M4	Streptomyces sp. M41(2017)	Actinobacteria	Actinobacteria
SH_S37_scaffold_20899_3	MER0176697_U62	RMH41470.1 metalloprotease TldD	Deltaproteobacteria bacterium	Proteobacteria	Deltaproteobacteria
YH_S30_scaffold_10615_3	MER0982217_S11	WP_056126937.1 MULTISPECIES: D-alanyl-D-alanine carboxypeptidase	Massilia	Proteobacteria	Betaproteobacteria
ZL_S28_scaffold_3809_5	MER0337991_S41A	OGA72060.1 peptidase S41	Betaproteobacteria bacterium RIFCSPLOWO2_12_FULL_65_14	Proteobacteria	Betaproteobacteria
YH_S30_scaffold_231_8	MER0300812_M41	WP_119743166.1 ATP-dependent metallopeptidase FtsH/Yme1/Tma family protein	Herbaspirillum sp. K2R10-39	Proteobacteria	Betaproteobacteria
YH_S30_scaffold_231_8	MER0300815_M41	WP_036234132.1 ATP-dependent metallopeptidase FtsH/Yme1/Tma family protein	Massilia sp. JS1662	Proteobacteria	Betaproteobacteria
UL_S35_scaffold_28838_2	MER0741683_C82A	WP_079605595.1 L,D-transpeptidase	Bradyrhizobium erythrophlei	Proteobacteria	Alphaproteobacteria
SH_S37_scaffold_110352_1	MER0099641_S01C	PZN27763.1 protease	Proteobacteria bacterium	Proteobacteria
SH_S37_scaffold_22738_4	MER0235743_M01	WP_120629073.1 peptidase M1	Corallococcus sp. CA040B	Proteobacteria	Deltaproteobacteria
SM_S39_scaffold_26209_1	MER0307081_S41A	WP_115693009.1 S41 family peptidase	Pseudolabrys taiwanensis	Proteobacteria	Alphaproteobacteria
YH_S30_scaffold_7496_3	MER0311852_M13	WP_056445162.1 M13 family peptidase	Massilia sp. Root335	Proteobacteria	Betaproteobacteria
YM_S32_scaffold_4548_1	MER0016036_S49B	WP_119737779.1 S49 family peptidase	Herbaspirillum sp. K2R10-39	Proteobacteria	Betaproteobacteria
YH_S30_scaffold_2755_6	MER0965578_S01B	WP_075792415.1 serine protease	Massilia putida	Proteobacteria	Betaproteobacteria
YH_S30_scaffold_6448_2	MER0320949_M28A	SDD10773.1 Zn-dependent amino-or carboxypeptidase, M28 family	Massilia sp. PDC64	Proteobacteria	Betaproteobacteria
YH_S30_scaffold_426_11	MER0337755_S41A	WP_075794030.1 S41 family peptidase	Massilia putida	Proteobacteria	Betaproteobacteria
YH_S30_scaffold_4755_5	MER0078502_M13	WP_036235467.1 M13 family peptidase	Massilia sp. JS1662	Proteobacteria	Betaproteobacteria
YH_S30_scaffold_5570_8	MER0966427_S01B	KQV52141.1 serine peptidase	Massilia sp. Root335	Proteobacteria	Betaproteobacteria
YH_S30_scaffold_3405_4	MER0817533_M03A	WP_036237744.1 M3 family peptidase	Massilia sp. JS1662	Proteobacteria	Betaproteobacteria
SM_S39_scaffold_26209_1	MER0307081_S41A	WP_115693009.1 S41 family peptidase	Pseudolabrys taiwanensis	Proteobacteria	Alphaproteobacteria
SL_S38_scaffold_15225_2	MER0174395_S41A	PYO68337.1 peptidase S41	Gemmatimonadetes bacterium	Gemmatimonadetes
YH_S30_scaffold_1544_3	MER0042310_M41	SDF72856.1 membrane protease FtsH catalytic subunit	Massilia sp. PDC64	Proteobacteria	Betaproteobacteria
YH_S30_scaffold_15311_5	MER0255119_C15	WP_075794799.1 pyroglutamyl-peptidase I	Massilia putida	Proteobacteria	Betaproteobacteria
YH_S30_scaffold_2347_10	MER0292744_M01	SDD11862.1 Membrane alanyl aminopeptidase Metallo peptidase. MEROPS family M01	Massilia sp. PDC64	Proteobacteria	Betaproteobacteria
YH_S30_scaffold_11711_1	MER0074331_T01X	WP_091660377.1 peptidase	Massilia sp. PDC64	Proteobacteria	Betaproteobacteria
ZL_S28_scaffold_1535_2	MER0088776_M24A	OFW03975.1 type I methionyl aminopeptidase	Acidobacteria bacterium RIFCSPLOWO2_02_FULL_67_36	Acidobacteria
YH_S30_scaffold_1803_10	MER0100418_M24B	SDE60050.1 aminopeptidase P Metallo peptidase. MEROPS family M24B	Massilia sp. PDC64	Proteobacteria	Betaproteobacteria
YH_S30_scaffold_2679_6	MER0965375_S01B	WP_091670358.1 serine protease	Massilia sp. PDC64	Proteobacteria	Betaproteobacteria
ZL_S28_scaffold_64508_1	MER0970261_S08A	OJW04060.1 peptidase S8	Sphingobacteriales bacterium 44-61	Bacteroidetes	Sphingobacteriia
SM_S39_scaffold_75955_2	MER0301592_S49B	OLB70494.1 S49 family peptidase	Alphaproteobacteria bacterium 13_2_20CM_2_64_7	Proteobacteria	Alphaproteobacteria
YH_S30_scaffold_7110_4	MER1015750_S14	WP_056435642.1 peptidase S14	Massilia sp. Root335	Proteobacteria	Betaproteobacteria
YH_S30_scaffold_3159_6	MER0320377_S66	WP_075791349.1 muramoyltetrapeptide carboxypeptidase	Massilia putida	Proteobacteria	Betaproteobacteria
YH_S30_scaffold_22424_2	MER0888450_M48C	WP_083685135.1 M48 family peptidase	Massilia putida	Proteobacteria	Betaproteobacteria
YH_S30_scaffold_4889_10	MER0904278_M61	WP_056443137.1 M61 family peptidase	Massilia sp. Root335	Proteobacteria	Betaproteobacteria
YH_S30_scaffold_11257_4	MER0189065_M13	WP_075795162.1 M13 family peptidase	Massilia putida	Proteobacteria	Betaproteobacteria
YH_S30_scaffold_1465_12	MER0247774_M61	WP_091664553.1 M61 family peptidase	Massilia sp. PDC64	Proteobacteria	Betaproteobacteria
YM_S32_scaffold_1290_13	MER0178978_M04	WP_116478351.1 peptidase M4 family protein	candidate division NC10 bacterium
YH_S30_scaffold_1712_5	MER0183651_S08A	WP_105377867.1 peptidase S8	Massilia phosphatilytica	Proteobacteria	Betaproteobacteria
YH_S30_scaffold_15103_1	MER0301592_S49B	WP_056136192.1 S49 family peptidase	Massilia sp. Root133	Proteobacteria	Betaproteobacteria
YH_S30_scaffold_4358_1	MER1065229_S46	WP_105375540.1 S46 family peptidase	Massilia phosphatilytica	Proteobacteria	Betaproteobacteria
YH_S30_scaffold_162535_1	MER0186091_M02	WP_091665730.1 peptidase M2 family protein	Massilia sp. PDC64	Proteobacteria	Betaproteobacteria
SL_S38_scaffold_21395_1	MER0174395_S41A	PYO85339.1 peptidase S41	Gemmatimonadetes bacterium	Gemmatimonadetes
YH_S30_scaffold_11257_1	MER0991950_S09A	WP_075795163.1 S9 family peptidase	Massilia putida	Proteobacteria	Betaproteobacteria
YM_S32_scaffold_152_27	MER0093972_S01C	OGB22886.1 serine peptidase	Burkholderiales bacterium RIFCSPLOWO2_02_FULL_57_36	Proteobacteria	Betaproteobacteria
VL_S33_scaffold_44376_1	MER0348838_M48B	WP_067438258.1 zinc metalloprotease HtpX	Nocardioides jensenii	Actinobacteria	Actinobacteria
YH_S30_scaffold_8434_7	MER0991950_S09A	WP_091659405.1 S9 family peptidase	Massilia sp. PDC64	Proteobacteria	Betaproteobacteria
YM_S32_scaffold_1265_9	MER1048146_S26A	WP_019140883.1 signal peptidase I	Noviherbaspirillum massiliense	Proteobacteria	Betaproteobacteria
YM_S32_scaffold_9250_1	MER0817533_M03A	WP_088707246.1 M3 family peptidase	Noviherbaspirillum denitrificans	Proteobacteria	Betaproteobacteria
YH_S30_scaffold_3159_6	MER0320377_S66	WP_075791349.1 muramoyltetrapeptide carboxypeptidase	Massilia putida	Proteobacteria	Betaproteobacteria
YM_S32_scaffold_756_8	MER0025461_S09A	WP_018135060.1 S9 family peptidase	Acaricomes phytoseiuli	Actinobacteria	Actinobacteria
YH_S30_scaffold_22424_2	MER0888450_M48C	WP_083685135.1 M48 family peptidase	Massilia putida	Proteobacteria	Betaproteobacteria
ZL_S28_scaffold_357_12	MER0743427_C82A	WP_079599612.1 L,D-transpeptidase	Bradyrhizobium erythrophlei	Proteobacteria	Alphaproteobacteria
YM_S32_scaffold_1290_7	MER0428736_C01A	OGP86991.1 cysteine protease	Deltaproteobacteria bacterium RBG_16_48_10	Proteobacteria	Deltaproteobacteria
YH_S30_scaffold_4936_11	MER0892829_M50B	WP_075792748.1 site-2 protease family protein	Massilia putida	Proteobacteria	Betaproteobacteria
YH_S30_scaffold_2619_2	MER0337755_S41A	WP_056442451.1 S41 family peptidase	Massilia sp. Root335	Proteobacteria	Betaproteobacteria
YH_S30_scaffold_10473_3	MER0023958_M48A	WP_056127226.1 M48 family peptidase	Massilia sp. Root133	Proteobacteria	Betaproteobacteria
YM_S32_scaffold_7273_4	MER0320377_S66	OGB23491.1 muramoyltetrapeptide carboxypeptidase	Burkholderiales bacterium RIFCSPLOWO2_02_FULL_57_36	Proteobacteria	Betaproteobacteria
YH_S30_scaffold_162535_1	MER0186091_M02	WP_091665730.1 peptidase M2 family protein	Massilia sp. PDC64	Proteobacteria	Betaproteobacteria
YH_S30_scaffold_39259_2	MER0330044_U62	RTM13049.1 metalloprotease TldD, partial	Bradyrhizobiaceae bacterium	Proteobacteria	Alphaproteobacteria
SM_S39_scaffold_20530_2	MER0126565_S26A	WP_027515268.1 MULTISPECIES: signal peptidase I	Bradyrhizobium	Proteobacteria	Alphaproteobacteria
YH_S30_scaffold_231_8	MER0300815_M41	SEO03262.1 membrane protease FtsH catalytic subunit	Duganella sp. CF517	Proteobacteria	Betaproteobacteria
YH_S30_scaffold_426_11	MER0337755_S41A	WP_091665242.1 S41 family peptidase	Massilia sp. PDC64	Proteobacteria	Betaproteobacteria
YH_S30_scaffold_10615_3	MER0982217_S11	WP_036238684.1 D-alanyl-D-alanine carboxypeptidase	Massilia sp. JS1662	Proteobacteria	Betaproteobacteria
YH_S30_scaffold_7496_3	MER0311852_M13	WP_075794038.1 M13 family peptidase	Massilia putida	Proteobacteria	Betaproteobacteria
YH_S30_scaffold_85_90	MER1018846_S14	WP_090313920.1 peptidase S14	Duganella sp. CF517	Proteobacteria	Betaproteobacteria
YH_S30_scaffold_12960_3	MER0301637_S01E	AZS88157.1 trypsin-like serine protease	Streptomyces griseoviridis	Actinobacteria	Actinobacteria
YM_S32_scaffold_1170_5	MER0145364_S26A	WP_040042315.1 signal peptidase I	Noviherbaspirillum autotrophicum	Proteobacteria	Betaproteobacteria
YH_S30_scaffold_6092_12	MER0983905_S11	WP_105375880.1 peptidase S11	Massilia phosphatilytica	Proteobacteria	Betaproteobacteria
YH_S30_scaffold_9870_3	MER0048837_S08A	WP_056447927.1 peptidase S8	Massilia sp. Root335	Proteobacteria	Betaproteobacteria
YH_S30_scaffold_19764_3	MER0387260_M23B	WP_075794597.1 peptidase M23	Massilia putida	Proteobacteria	Betaproteobacteria
UL_S35_scaffold_6386_3	MER0408245_S01C	OLB70704.1 serine protease	Alphaproteobacteria bacterium 13_2_20CM_2_64_7	Proteobacteria	Alphaproteobacteria
UM_S36_scaffold_62055_3	MER0088776_M24A	SHN80325.1 methionyl aminopeptidase	Geodermatophilus obscurus	Actinobacteria	Actinobacteria
ZL_S28_scaffold_3809_5	MER0337991_S41A	OGA72060.1 peptidase S41	Betaproteobacteria bacterium RIFCSPLOWO2_12_FULL_65_14	Proteobacteria	Betaproteobacteria
YH_S30_scaffold_3686_5	MER0336935_S41A	WP_093556177.1 tail-specific protease	Massilia namucuonensis	Proteobacteria	Betaproteobacteria
YM_S32_scaffold_2391_2	MER0212265_S41A	WP_093390167.1 tail-specific protease	Rugamonas rubra	Proteobacteria	Betaproteobacteria
YH_S30_scaffold_3686_5	MER0303559_S41A	WP_105377781.1 tail-specific protease	Massilia phosphatilytica	Proteobacteria	Betaproteobacteria
UL_S35_scaffold_10543_2	MER0145364_S26A	OLB76881.1 signal peptidase I	Alphaproteobacteria bacterium 13_2_20CM_2_64_7	Proteobacteria	Alphaproteobacteria
YH_S30_scaffold_231_8	MER0300815_M41	WP_093556763.1 ATP-dependent metallopeptidase FtsH/Yme1/Tma family protein	Massilia namucuonensis	Proteobacteria	Betaproteobacteria
UL_S35_scaffold_28838_2	MER0741683_C82A	WP_079605595.1 L,D-transpeptidase	Bradyrhizobium erythrophlei	Proteobacteria	Alphaproteobacteria
YH_S30_scaffold_3686_5	MER0187391_S41A	WP_093556177.1 tail-specific protease	Massilia namucuonensis	Proteobacteria	Betaproteobacteria
SL_S38_scaffold_7618_5	MER0461724_C82B	WP_111420192.1 L,D-transpeptidase	Rhodoplanes roseus	Proteobacteria	Alphaproteobacteria
SH_S37_scaffold_10619_2	MER0337755_S41A	WP_056662841.1 S41 family peptidase	Rhizobacter sp. Root1221	Proteobacteria	Betaproteobacteria
YH_S30_scaffold_3405_4	MER0817533_M03A	WP_075793062.1 M3 family peptidase	Massilia putida	Proteobacteria	Betaproteobacteria
UL_S35_scaffold_42712_1	MER0302096_M49	OFW11840.1 peptidase M49	Acidobacteria bacterium RIFCSPLOWO2_02_FULL_67_36	Acidobacteria
YM_S32_scaffold_5489_4	MER0051854_S01C	GAO34893.1 peptidase S1	Sulfuricella sp. T08	Proteobacteria	Betaproteobacteria
YM_S32_scaffold_1290_13	MER0178978_M04	WP_116478351.1 peptidase M4 family protein	candidate division NC10 bacterium
VL_S33_scaffold_44376_1	MER0348838_M48B	WP_090852469.1 zinc metalloprotease HtpX	Nocardioides lianchengensis	Actinobacteria	Actinobacteria
YH_S30_scaffold_2619_2	MER0337755_S41A	WP_056442451.1 S41 family peptidase	Massilia sp. Root335	Proteobacteria	Betaproteobacteria
UL_S35_scaffold_28838_2	MER0462338_C82B	SHN70533.1 Lipoprotein-anchoring transpeptidase ErfK/SrfK	Bradyrhizobium erythrophlei	Proteobacteria	Alphaproteobacteria
YH_S30_scaffold_2448_6	MER0072554_M17	WP_036237453.1 leucyl aminopeptidase	Massilia sp. JS1662	Proteobacteria	Betaproteobacteria
UL_S35_scaffold_28838_2	MER0461723_C82B	SDJ07794.1 Lipoprotein-anchoring transpeptidase ErfK/SrfK	Bradyrhizobium ottawaense	Proteobacteria	Alphaproteobacteria
SL_S38_scaffold_13352_3	MER0312659_S46	OJV97907.1 serine protease	Sphingobacteriales bacterium 44-61	Bacteroidetes	Sphingobacteriia
SL_S38_scaffold_68597_1	MER0284547_S41A	WP_014222588.1 peptidase	Niastella koreensis	Bacteroidetes	Chitinophagia
SL_S38_scaffold_77690_1	MER0336965_S41A	WP_014217906.1 carboxyl-terminal processing protease	Niastella koreensis	Bacteroidetes	Chitinophagia
SL_S38_scaffold_59439_1	MER0963714_S01B	WP_014220597.1 serine protease	Niastella koreensis
SH_S37_scaffold_21818_2	MER0386896_M23B	WP_053232749.1 M23 family metallopeptidase	Sandaracinus amylolyticus
SL_S38_scaffold_20908_1	MER0285391_M48C	WP_081202720.1 M48 family peptidase	Niastella yeongjuensis	Bacteroidetes	Chitinophagia
SM_S39_scaffold_26209_1	MER0307081_S41A	WP_115693009.1 S41 family peptidase	Pseudolabrys taiwanensis	Proteobacteria	Alphaproteobacteria
SM_S39_scaffold_20530_3	MER0330443_U62	WP_026233924.1 MULTISPECIES: metalloprotease TldD	Bradyrhizobium	Proteobacteria	Alphaproteobacteria
YH_S30_scaffold_3686_5	MER0303559_S41A	WP_105377781.1 tail-specific protease	Massilia phosphatilytica	Proteobacteria	Betaproteobacteria
SM_S39_scaffold_84087_1	MER0408008_S01C	OSJ10166.1 serine peptidase	Bradyrhizobium canariense	Proteobacteria	Alphaproteobacteria
SL_S38_scaffold_71074_2	MER0464051_C82B	WP_092516147.1 L,D-transpeptidase	Afipia sp. GAS231	Proteobacteria	Alphaproteobacteria
YH_S30_scaffold_19764_3	MER0387260_M23B	WP_105380515.1 peptidase M23	Massilia phosphatilytica	Proteobacteria	Betaproteobacteria
YH_S30_scaffold_12960_3	MER0301637_S01E	WP_069761206.1 S1 family peptidase	Streptomyces sp. LUP47B	Actinobacteria	Actinobacteria
SH_S37_scaffold_76099_1	MER0188373_A08	OQX68272.1 signal peptidase II	Sorangiineae bacterium NIC37A_2	Proteobacteria	Deltaproteobacteria
YH_S30_scaffold_15103_1	MER0301592_S49B	WP_056136192.1 S49 family peptidase	Massilia sp. Root133	Proteobacteria	Betaproteobacteria
YH_S30_scaffold_37805_1	MER0187391_S41A	WP_092269980.1 tail-specific protease	Duganella sp. CF402	Proteobacteria	Betaproteobacteria
YH_S30_scaffold_3686_5	MER0303559_S41A	WP_047827065.1 MULTISPECIES: tail-specific protease	Massilia	Proteobacteria	Betaproteobacteria
YH_S30_scaffold_6187_4	MER0717343_C39	WP_091662464.1 peptidase C39	Massilia sp. PDC64	Proteobacteria	Betaproteobacteria
SL_S38_scaffold_4019_4	MER0019297_S49A	OLB69731.1 S49 family peptidase	Alphaproteobacteria bacterium 13_2_20CM_2_64_7	Proteobacteria	Alphaproteobacteria
SL_S38_scaffold_71074_2	MER0464001_C82B	WP_063799851.1 L,D-transpeptidase	Bradyrhizobium jicamae	Proteobacteria	Alphaproteobacteria
UL_S35_scaffold_6386_3	MER0408245_S01C	OLB70704.1 serine protease	Alphaproteobacteria bacterium 13_2_20CM_2_64_7	Proteobacteria	Alphaproteobacteria
UL_S35_scaffold_6424_3	MER0283890_S41A	PYY02878.1 peptidase S41	Acidobacteria bacterium	Acidobacteria
VL_S33_scaffold_1176_5	MER0461750_C82B	WP_079565892.1 L,D-transpeptidase	Bradyrhizobium erythrophlei	Proteobacteria	Alphaproteobacteria
UM_S36_scaffold_62055_3	MER0088776_M24A	SNR98480.1 methionine aminopeptidase, type I	Geodermatophilus pulveris	Actinobacteria	Actinobacteria
UL_S35_scaffold_28838_2	MER0461723_C82B	WP_028349301.1 L,D-transpeptidase	Bradyrhizobium elkanii	Proteobacteria	Alphaproteobacteria
UL_S35_scaffold_28838_2	MER0741683_C82A	WP_079605595.1 L,D-transpeptidase	Bradyrhizobium erythrophlei	Proteobacteria	Alphaproteobacteria
UL_S35_scaffold_28838_2	MER0741683_C82A	WP_100385584.1 L,D-transpeptidase	Afipia broomeae	Proteobacteria	Alphaproteobacteria
VL_S33_scaffold_44376_1	MER0348838_M48B	WP_090852469.1 zinc metalloprotease HtpX	Nocardioides lianchengensis	Actinobacteria	Actinobacteria
SL_S38_scaffold_61588_1	MER0187506_S46	OLD45559.1 serine protease	Chloroflexi bacterium 13_1_40CM_2_68_14	Chloroflexi
UL_S35_scaffold_28838_2	MER0461723_C82B	WP_057854547.1 L,D-transpeptidase	Bradyrhizobium valentinum	Proteobacteria	Alphaproteobacteria
YH_S30_scaffold_65181_1	MER0327727_S01C	OOO00877.1 putative serine protease HhoB	Chromatiales bacterium USCg_Taylor	Proteobacteria	Gammaproteobacteria
SH_S37_scaffold_20078_1	MER0179863_M24B	RMH41693.1 Xaa-Pro aminopeptidase	Deltaproteobacteria bacterium	Proteobacteria	Deltaproteobacteria
YH_S30_scaffold_6203_6	MER0176697_U62	WP_073218767.1 metalloprotease TldD	Massilia sp. CF038	Proteobacteria	Betaproteobacteria
YH_S30_scaffold_231_8	MER0300815_M41	WP_078032122.1 ATP-dependent metallopeptidase FtsH/Yme1/Tma family protein	Massilia sp. KIM	Proteobacteria	Betaproteobacteria
YH_S30_scaffold_10473_3	MER0023958_M48A	WP_091873832.1 M48 family peptidase	Massilia yuzhufengensis	Proteobacteria	Betaproteobacteria
YH_S30_scaffold_1544_3	MER0362735_M41	SDF72856.1 membrane protease FtsH catalytic subunit	Massilia sp. PDC64	Proteobacteria	Betaproteobacteria
UL_S35_scaffold_21894_2	MER0338430_S41B	OFW07445.1 protease	Acidobacteria bacterium RIFCSPLOWO2_02_FULL_67_36	Acidobacteria
SL_S38_scaffold_43069_2	MER0337173_S41A	WP_037020046.1 S41 family peptidase	Rhizobiales bacterium YIM 77505	Proteobacteria	Alphaproteobacteria
SM_S39_scaffold_26209_1	MER0307081_S41A	WP_115693009.1 S41 family peptidase	Pseudolabrys taiwanensis	Proteobacteria	Alphaproteobacteria
YH_S30_scaffold_3686_5	MER0303559_S41A	WP_078031965.1 tail-specific protease	Massilia sp. KIM	Proteobacteria	Betaproteobacteria
SH_S37_scaffold_38030_1	MER0504029_S08A	RMH39226.1 peptidase S8	Deltaproteobacteria bacterium	Proteobacteria	Deltaproteobacteria
SL_S38_scaffold_3025_1	MER0407412_S01C	OLB72848.1 serine peptidase	Alphaproteobacteria bacterium 13_2_20CM_2_64_7	Proteobacteria	Alphaproteobacteria
YH_S30_scaffold_3405_4	MER0817533_M03A	WP_099875457.1 M3 family peptidase	Massilia violaceinigra	Proteobacteria	Betaproteobacteria
YM_S32_scaffold_2880_6	MER0337387_S41A	KJB92845.1 peptidase S41	Skermanella aerolata KACC 11604	Proteobacteria	Alphaproteobacteria
SH_S37_scaffold_109807_3	MER0506379_M19	PZN23534.1 peptidase M19	Proteobacteria bacterium	Proteobacteria
SH_S37_scaffold_58225_3	MER0250670_S01C	OOO00877.1 putative serine protease HhoB	Chromatiales bacterium USCg_Taylor	Proteobacteria	Gammaproteobacteria
SH_S37_scaffold_3543_10	MER0337274_S41A	WP_047563927.1 S41 family peptidase	Mesorhizobium sp. F7	Proteobacteria	Alphaproteobacteria
YM_S32_scaffold_152_27	MER0093972_S01C	OGB22886.1 serine peptidase	Burkholderiales bacterium RIFCSPLOWO2_02_FULL_57_36	Proteobacteria	Betaproteobacteria
YH_S30_scaffold_26463_3	MER0300498_M48B	WP_069764689.1 zinc metalloprotease HtpX	Streptomyces sp. LUP47B	Actinobacteria	Actinobacteria
ZL_S28_scaffold_5127_2	MER0246228_M23B	OGA74917.1 peptidase M23	Betaproteobacteria bacterium RIFCSPLOWO2_12_FULL_65_14	Proteobacteria	Betaproteobacteria
SH_S37_scaffold_72226_1	MER0877058_M41	WP_069764637.1 ATP-dependent zinc metalloprotease FtsH	Streptomyces sp. LUP47B	Actinobacteria	Actinobacteria
YH_S30_scaffold_6187_4	MER0717343_C39	WP_091662464.1 peptidase C39	Massilia sp. PDC64	Proteobacteria	Betaproteobacteria
SL_S38_scaffold_12022_2	MER0283581_S01C	WP_068030176.1 serine protease	Rhodoplanes sp. Z2-YC6860	Proteobacteria	Alphaproteobacteria
SL_S38_scaffold_61588_1	MER1065267_S46	OLD45559.1 serine protease	Chloroflexi bacterium 13_1_40CM_2_68_14	Chloroflexi
YH_S30_scaffold_19764_3	MER0387260_M23B	WP_105380515.1 peptidase M23	Massilia phosphatilytica	Proteobacteria	Betaproteobacteria
ZL_S28_scaffold_3809_5	MER0337991_S41A	OGA72060.1 peptidase S41	Betaproteobacteria bacterium RIFCSPLOWO2_12_FULL_65_14	Proteobacteria	Betaproteobacteria
SL_S38_scaffold_4012_3	MER0337211_S41A	WP_115693009.1 S41 family peptidase	Pseudolabrys taiwanensis	Proteobacteria	Alphaproteobacteria
YH_S30_scaffold_231_8	MER0300815_M41	SEO03262.1 membrane protease FtsH catalytic subunit	Duganella sp. CF517	Proteobacteria	Betaproteobacteria
SL_S38_scaffold_3359_1	MER0741283_C82A	WP_079538217.1 L,D-transpeptidase	Bradyrhizobium lablabi	Proteobacteria	Alphaproteobacteria
YH_S30_scaffold_3405_4	MER0817533_M03A	WP_036237744.1 M3 family peptidase	Massilia sp. JS1662	Proteobacteria	Betaproteobacteria
YH_S30_scaffold_85_90	MER1018846_S14	WP_090313920.1 peptidase S14	Duganella sp. CF517	Proteobacteria	Betaproteobacteria
ZL_S28_scaffold_357_12	MER0743427_C82A	WP_079599612.1 L,D-transpeptidase	Bradyrhizobium erythrophlei	Proteobacteria	Alphaproteobacteria
SH_S37_scaffold_22372_2	MER1048146_S26A	WP_056664843.1 signal peptidase I	Rhizobacter sp. Root1221	Proteobacteria	Betaproteobacteria
SL_S38_scaffold_2489_4	MER0235882_S41A	PYR38889.1 S41 family peptidase	Acidobacteria bacterium	Acidobacteria
YL_S31_scaffold_39586_1	MER1056526_S41A	WP_057857338.1 S41 family peptidase	Bradyrhizobium lablabi	Proteobacteria	Alphaproteobacteria
YH_S30_scaffold_2448_6	MER0072554_M17	WP_075795348.1 leucyl aminopeptidase	Massilia putida	Proteobacteria	Betaproteobacteria
YH_S30_scaffold_2619_2	MER0337755_S41A	WP_056442451.1 S41 family peptidase	Massilia sp. Root335	Proteobacteria	Betaproteobacteria
UL_S35_scaffold_6545_2	MER0325001_S08A	WP_020522927.1 S8 family peptidase	Catelliglobosispora koreensis	Actinobacteria	Actinobacteria
YH_S30_scaffold_7496_3	MER0311852_M13	WP_020655196.1 M13 family peptidase	Massilia niastensis	Proteobacteria	Betaproteobacteria
ZL_S28_scaffold_6855_2	MER1048944_S26A	OFW10186.1 signal peptidase I	Acidobacteria bacterium RIFCSPLOWO2_02_FULL_67_36	Acidobacteria
ZL_S28_scaffold_357_12	MER0743427_C82A	WP_079599612.1 L,D-transpeptidase	Bradyrhizobium erythrophlei	Proteobacteria	Alphaproteobacteria
YH_S30_scaffold_3159_6	MER0320377_S66	WP_075791349.1 muramoyltetrapeptide carboxypeptidase	Massilia putida	Proteobacteria	Betaproteobacteria
YH_S30_scaffold_39259_2	MER0176697_U62	WP_024339125.1 MULTISPECIES: metalloprotease TldD	Bradyrhizobium	Proteobacteria	Alphaproteobacteria
YM_S32_scaffold_5762_3	MER0888450_M48C	WP_119736717.1 M48 family peptidase	Herbaspirillum sp. K2R10-39	Proteobacteria	Betaproteobacteria
YH_S30_scaffold_2619_2	MER0337755_S41A	WP_036252888.1 S41 family peptidase	Massilia sp. BSC265	Proteobacteria	Betaproteobacteria
SL_S38_scaffold_3025_1	MER0407412_S01C	OLB72848.1 serine peptidase	Alphaproteobacteria bacterium 13_2_20CM_2_64_7	Proteobacteria	Alphaproteobacteria
YH_S30_scaffold_6187_4	MER0717343_C39	WP_091662464.1 peptidase C39	Massilia sp. PDC64	Proteobacteria	Betaproteobacteria
YH_S30_scaffold_10615_3	MER0982217_S11	WP_091664650.1 D-alanyl-D-alanine carboxypeptidase	Massilia sp. PDC64	Proteobacteria	Betaproteobacteria
YH_S30_scaffold_3686_5	MER0187391_S41A	WP_093556177.1 tail-specific protease	Massilia namucuonensis	Proteobacteria	Betaproteobacteria
YH_S30_scaffold_3686_5	MER0336935_S41A	WP_093556177.1 tail-specific protease	Massilia namucuonensis	Proteobacteria	Betaproteobacteria
YH_S30_scaffold_19764_3	MER0387260_M23B	WP_075794597.1 peptidase M23	Massilia putida	Proteobacteria	Betaproteobacteria
ZL_S28_scaffold_3809_5	MER0337991_S41A	OGA72060.1 peptidase S41	Betaproteobacteria bacterium RIFCSPLOWO2_12_FULL_65_14	Proteobacteria	Betaproteobacteria
YH_S30_scaffold_6187_4	MER0717343_C39	WP_091662464.1 peptidase C39	Massilia sp. PDC64	Proteobacteria	Betaproteobacteria
YH_S30_scaffold_231_8	MER0300815_M41	WP_075795600.1 ATP-dependent metallopeptidase FtsH/Yme1/Tma family protein	Massilia putida	Proteobacteria	Betaproteobacteria
ZL_S28_scaffold_1535_2	MER0088776_M24A	OFW03975.1 type I methionyl aminopeptidase	Acidobacteria bacterium RIFCSPLOWO2_02_FULL_67_36	Acidobacteria
YH_S30_scaffold_278_7	MER0337755_S41A	WP_090325551.1 S41 family peptidase	Duganella sp. CF517	Proteobacteria	Betaproteobacteria
SH_S37_scaffold_38030_1	MER0504029_S08A	ACY17979.1 peptidase S8 and S53 subtilisin kexin sedolisin	Haliangium ochraceum DSM 14365	Proteobacteria	Deltaproteobacteria
SH_S37_scaffold_72226_1	MER0877058_M41	WP_125188528.1 ATP-dependent zinc metalloprotease FtsH	Streptomyces sp. RP5T	Actinobacteria	Actinobacteria
YH_S30_scaffold_4254_4	MER0330443_U62	WP_056123277.1 MULTISPECIES: metalloprotease TldD	Massilia	Proteobacteria	Betaproteobacteria
UL_S35_scaffold_3001_3	MER0283204_S41A	PYY14692.1 S41 family peptidase	Acidobacteria bacterium	Acidobacteria
SL_S38_scaffold_2489_4	MER0337792_S41A	RPI53196.1 S41 family peptidase	Acidobacteria bacterium	Acidobacteria
YH_S30_scaffold_11257_4	MER0189065_M13	WP_056129123.1 MULTISPECIES: M13 family peptidase	Massilia	Proteobacteria	Betaproteobacteria
ZL_S28_scaffold_21530_2	MER0092279_S41B	PYR93967.1 peptidase S9	Acidobacteria bacterium	Acidobacteria
UL_S35_scaffold_11599_2	MER0065537_M48C	OLE10584.1 peptidase M48	Acidobacteria bacterium 13_1_20CM_4_56_7	Acidobacteria
YH_S30_scaffold_7346_6	MER0626905_C110	EJE53027.1 transglutaminase-like enzyme, predicted cysteine protease	Acidovorax sp. CF316	Proteobacteria	Betaproteobacteria
SL_S38_scaffold_4012_3	MER0307081_S41A	WP_068030465.1 S41 family peptidase	Rhodoplanes sp. Z2-YC6860	Proteobacteria	Alphaproteobacteria
YH_S30_scaffold_2347_10	MER0292744_M01	WP_056132476.1 MULTISPECIES: aminopeptidase N	Massilia
UL_S35_scaffold_43242_1	MER0081420_M24B	WP_074271684.1 aminopeptidase P family protein	Bradyrhizobium erythrophlei	Proteobacteria	Alphaproteobacteria
YH_S30_scaffold_21456_1	MER0287894_M04	WP_081219523.1 peptidase M4	Streptomyces sp. M41(2017)	Actinobacteria	Actinobacteria
SL_S38_scaffold_2798_3	MER0742908_C82A	WP_079565039.1 L,D-transpeptidase	Bradyrhizobium erythrophlei	Proteobacteria	Alphaproteobacteria
ZL_S28_scaffold_50031_3	MER0052429_S01C	PYQ68908.1 protease Do	Acidobacteria bacterium	Acidobacteria
SL_S38_scaffold_70712_1	MER0189744_M28D	PYR56098.1 peptidase M28	Acidobacteria bacterium	Acidobacteria
YH_S30_scaffold_10473_3	MER0023958_M48A	WP_056127226.1 M48 family peptidase	Massilia sp. Root133	Proteobacteria	Betaproteobacteria
YH_S30_scaffold_3159_6	MER0320377_S66	WP_056132712.1 MULTISPECIES: muramoyltetrapeptide carboxypeptidase	Massilia	Proteobacteria	Betaproteobacteria
UL_S35_scaffold_14823_1	MER0065537_M48C	PYV80577.1 peptidase M48	Acidobacteria bacterium	Acidobacteria
ZL_S28_scaffold_725_6	MER1056526_S41A	WP_029583153.1 S41 family peptidase	Bradyrhizobium sp. URHD0069	Proteobacteria	Alphaproteobacteria
SL_S38_scaffold_54373_3	MER0250613_S54	WP_091832906.1 rhomboid family intramembrane serine protease	Bosea lupini	Proteobacteria	Alphaproteobacteria
SL_S38_scaffold_2400_7	MER0462729_C82A	WP_079564555.1 murein L,D-transpeptidase	Bradyrhizobium erythrophlei	Proteobacteria	Alphaproteobacteria
YH_S30_scaffold_29703_1	MER0330443_U62	OGB33269.1 metalloprotease TldD	Burkholderiales bacterium RIFCSPLOWO2_12_FULL_61_40	Proteobacteria	Betaproteobacteria
YH_S30_scaffold_3405_4	MER0817533_M03A	WP_056130649.1 MULTISPECIES: M3 family peptidase	Massilia	Proteobacteria	Betaproteobacteria
SL_S38_scaffold_16448_2	MER0285598_S14	WP_014223106.1 ATP-dependent Clp protease proteolytic subunit	Niastella koreensis	Bacteroidetes	Chitinophagia
YH_S30_scaffold_7496_3	MER0311852_M13	WP_056134786.1 M13 family peptidase	Massilia sp. Root133	Proteobacteria	Betaproteobacteria
UL_S35_scaffold_7616_1	MER0183845_S01C	WP_065750960.1 trypsin-like serine protease	Bradyrhizobium paxllaeri	Proteobacteria	Alphaproteobacteria
SH_S37_scaffold_10619_2	MER0337755_S41A	WP_047503406.1 S41 family peptidase	Methylibium sp. CF468	Proteobacteria	Betaproteobacteria
YH_S30_scaffold_4936_11	MER0892829_M50B	WP_056136622.1 MULTISPECIES: site-2 protease family protein	Massilia	Proteobacteria	Betaproteobacteria
UL_S35_scaffold_3634_2	MER0246815_S26A	OFW09022.1 signal peptidase I	Acidobacteria bacterium RIFCSPLOWO2_02_FULL_67_36	Acidobacteria
SL_S38_scaffold_82692_1	MER0140867_S41A	PYI71068.1 tail-specific protease	Verrucomicrobia bacterium	Verrucomicrobia
SL_S38_scaffold_51154_1	MER0462040_C82A	PYI96350.1 murein L,D-transpeptidase	Verrucomicrobia bacterium	Verrucomicrobia
ZL_S28_scaffold_43123_3	MER0320979_M28X	OFW12080.1 peptidase M28	Acidobacteria bacterium RIFCSPLOWO2_02_FULL_67_36	Acidobacteria
VM_34_scaffold_129980_2	MER0462411_C82B	WP_081914228.1 L,D-transpeptidase	Rhizobiales bacterium YIM 77505	Proteobacteria	Alphaproteobacteria
YH_S30_scaffold_71878_1	MER0819951_M03A	WP_018453323.1 MULTISPECIES: M3 family peptidase	Bradyrhizobium	Proteobacteria	Alphaproteobacteria
YL_S31_scaffold_19629_2	MER0091734_S26A	WP_018460010.1 MULTISPECIES: signal peptidase I	Bradyrhizobium	Proteobacteria	Alphaproteobacteria
YH_S30_scaffold_19764_3	MER0387260_M23B	WP_056122351.1 MULTISPECIES: peptidase M23	Massilia	Proteobacteria	Betaproteobacteria
SH_S37_scaffold_32430_2	MER0136671_T03	GBD26931.1 Gamma-glutamyltranspeptidase	bacterium HR30
SH_S37_scaffold_19573_9	MER0097487_A08	WP_006274748.1 signal peptidase II	Asticcacaulis biprosthecium	Proteobacteria	Alphaproteobacteria
UL_S35_scaffold_21894_2	MER0338430_S41B	OFW07445.1 protease	Acidobacteria bacterium RIFCSPLOWO2_02_FULL_67_36	Acidobacteria
UL_S35_scaffold_1318_1	MER0327710_S01C	PYV88784.1 peptidase S1	Acidobacteria bacterium	Acidobacteria
SH_S37_scaffold_22372_2	MER1048146_S26A	SHL96291.1 signal peptidase I	Rhizobacter sp. OV335	Proteobacteria	Betaproteobacteria
YM_S32_scaffold_20308_5	MER0499477_S49C	KIF83863.1 serine protease	Noviherbaspirillum autotrophicum	Proteobacteria	Betaproteobacteria
ZL_S28_scaffold_67099_1	MER0052429_S01C	PYQ68908.1 protease Do	Acidobacteria bacterium	Acidobacteria
SL_S38_scaffold_59677_1	MER0336965_S41A	OJW04061.1 tail-specific protease	Sphingobacteriales bacterium 44-61	Bacteroidetes	Sphingobacteriia
SH_S37_scaffold_46063_5	MER0337755_S41A	WP_043814753.1 S41 family peptidase	Rubrivivax gelatinosus	Proteobacteria	Betaproteobacteria
SL_S38_scaffold_2489_4	MER0337792_S41A	PYR49034.1 S41 family peptidase	Acidobacteria bacterium	Acidobacteria
YH_S30_scaffold_858_12	MER1046987_S26A	WP_107083033.1 signal peptidase I	Streptomyces avermitilis	Actinobacteria	Actinobacteria
ZL_S28_scaffold_67099_1	MER0052429_S01C	PYR33765.1 protease Do	Acidobacteria bacterium	Acidobacteria
ZL_S28_scaffold_357_12	MER0743427_C82A	WP_079599612.1 L,D-transpeptidase	Bradyrhizobium erythrophlei	Proteobacteria	Alphaproteobacteria
SL_S38_scaffold_3025_1	MER0407412_S01C	OLB72848.1 serine peptidase	Alphaproteobacteria bacterium 13_2_20CM_2_64_7	Proteobacteria	Alphaproteobacteria
SH_S37_scaffold_465_31	MER0133108_M41	WP_103937657.1 ATP-dependent zinc metalloprotease FtsH	Actinomadura echinospora	Actinobacteria	Actinobacteria
YM_S32_scaffold_2880_6	MER0337387_S41A	KJB92845.1 peptidase S41	Skermanella aerolata KACC 11604	Proteobacteria	Alphaproteobacteria
SH_S37_scaffold_571_29	MER0877058_M41	WP_033173550.1 ATP-dependent zinc metalloprotease FtsH	Streptomyces sp. URHA0041	Actinobacteria	Actinobacteria
YL_S31_scaffold_39586_1	MER1059180_S41A	WP_028446274.1 S41 family peptidase	Chitinimonas koreensis	Proteobacteria	Betaproteobacteria
UL_S35_scaffold_16466_1	MER0065473_M13	WP_106808177.1 M13 family peptidase	Candidatus Sulfotelmatobacter kueseliae	Acidobacteria	Acidobacteriia
UL_S35_scaffold_61661_2	MER0892829_M50B	PYR90722.1 site-2 protease family protein	Acidobacteria bacterium	Acidobacteria
UL_S35_scaffold_22713_1	MER0065347_M01	PYX49699.1 peptidase	Acidobacteria bacterium	Acidobacteria
VL_S33_scaffold_44376_1	MER0348838_M48B	WP_090852469.1 zinc metalloprotease HtpX	Nocardioides lianchengensis	Actinobacteria	Actinobacteria
YH_S30_scaffold_4889_10	MER0904278_M61	WP_056332654.1 M61 family peptidase	Massilia sp. Leaf139	Proteobacteria	Betaproteobacteria
ZL_S28_scaffold_9712_1	MER0125509_M24B	PYR91163.1 aminopeptidase P family protein	Acidobacteria bacterium	Acidobacteria
VM_34_scaffold_129980_2	MER0461753_C82B	WP_038304354.1 L,D-transpeptidase	bacterium YEK0313
ZL_S28_scaffold_67099_1	MER0052429_S01C	PYR23024.1 protease Do	Acidobacteria bacterium	Acidobacteria
ZL_S28_scaffold_1535_2	MER0251019_M24A	OFW03975.1 type I methionyl aminopeptidase	Acidobacteria bacterium RIFCSPLOWO2_02_FULL_67_36	Acidobacteria
VM_34_scaffold_87479_2	MER0308563_M14A	WP_106279239.1 peptidase M14	Geodermatophilus tzadiensis	Actinobacteria	Actinobacteria
YH_S30_scaffold_2448_6	MER0072554_M17	WP_026354504.1 leucyl aminopeptidase	Massilia niastensis	Proteobacteria	Betaproteobacteria
SL_S38_scaffold_422_12	MER0058165_M20A	PYR57014.1 peptidase M20	Acidobacteria bacterium	Acidobacteria
YH_S30_scaffold_1465_12	MER0247774_M61	WP_020654832.1 M61 family peptidase	Massilia niastensis	Proteobacteria	Betaproteobacteria
UL_S35_scaffold_123_17	MER0307081_S41A	WP_068030465.1 S41 family peptidase	Rhodoplanes sp. Z2-YC6860	Proteobacteria	Alphaproteobacteria
ZL_S28_scaffold_6855_2	MER1048944_S26A	OFW10186.1 signal peptidase I	Acidobacteria bacterium RIFCSPLOWO2_02_FULL_67_36	Acidobacteria
ZL_S28_scaffold_13722_4	MER0166178_M28A	PYP02068.1 peptidase M28	Gemmatimonadetes bacterium	Gemmatimonadetes
ZL_S28_scaffold_3809_5	MER0337991_S41A	OGA72060.1 peptidase S41	Betaproteobacteria bacterium RIFCSPLOWO2_12_FULL_65_14	Proteobacteria	Betaproteobacteria
VL_S33_scaffold_69595_1	MER0348838_M48B	WP_026856980.1 zinc metalloprotease HtpX	Geodermatophilaceae bacterium URHB0062	Actinobacteria	Actinobacteria
UL_S35_scaffold_38487_2	MER0296331_M48B	PYR89811.1 zinc metalloprotease HtpX	Acidobacteria bacterium	Acidobacteria
SL_S38_scaffold_71074_2	MER0464051_C82B	WP_092516147.1 L,D-transpeptidase	Afipia sp. GAS231	Proteobacteria	Alphaproteobacteria
SL_S38_scaffold_4012_3	MER0307081_S41A	OJY44337.1 peptidase S41	Rhizobiales bacterium 64-17	Proteobacteria	Alphaproteobacteria
ZL_S28_scaffold_2953_3	MER0246861_S26A	PYR91170.1 signal peptidase I	Acidobacteria bacterium	Acidobacteria
UM_S36_scaffold_62055_3	MER0088776_M24A	SHN80325.1 methionyl aminopeptidase	Geodermatophilus obscurus	Actinobacteria	Actinobacteria
ZM_S29_scaffold_341_4	MER0130896_S16	PYO61718.1 ATP-dependent protease, partial	Gemmatimonadetes bacterium	Gemmatimonadetes
SM_S39_scaffold_59340_1	MER0462809_C82B	WP_108515603.1 L,D-transpeptidase	Bradyrhizobium algeriense	Proteobacteria	Alphaproteobacteria
VM_34_scaffold_87479_2	MER0308514_M14A	WP_106279239.1 peptidase M14	Geodermatophilus tzadiensis	Actinobacteria	Actinobacteria
UL_S35_scaffold_21894_2	MER0338430_S41B	OFW07445.1 protease	Acidobacteria bacterium RIFCSPLOWO2_02_FULL_67_36	Acidobacteria
SL_S38_scaffold_2489_4	MER0337792_S41A	PYR49034.1 S41 family peptidase	Acidobacteria bacterium	Acidobacteria
SM_S39_scaffold_26209_1	MER0307081_S41A	WP_115693009.1 S41 family peptidase	Pseudolabrys taiwanensis	Proteobacteria	Alphaproteobacteria
UL_S35_scaffold_6386_3	MER0408245_S01C	OLB70704.1 serine protease	Alphaproteobacteria bacterium 13_2_20CM_2_64_7	Proteobacteria	Alphaproteobacteria
SL_S38_scaffold_50632_2	MER0171523_M23B	WP_011159965.1 M23 family metallopeptidase	Rhodopseudomonas palustris	Proteobacteria	Alphaproteobacteria
SM_S39_scaffold_43918_2	MER0461724_C82B	WP_111421180.1 L,D-transpeptidase	Rhodoplanes roseus	Proteobacteria	Alphaproteobacteria
UL_S35_scaffold_205627_2	MER0283890_S41A	PYX74995.1 peptidase S41	Acidobacteria bacterium	Acidobacteria
YH_S30_scaffold_2755_6	MER0965578_S01B	WP_082577664.1 MULTISPECIES: serine protease	Massilia	Proteobacteria	Betaproteobacteria
SH_S37_scaffold_20078_1	MER0319141_M24B	RMH41693.1 Xaa-Pro aminopeptidase	Deltaproteobacteria bacterium	Proteobacteria	Deltaproteobacteria
YH_S30_scaffold_11257_4	MER0189065_M13	WP_056129123.1 MULTISPECIES: M13 family peptidase	Massilia	Proteobacteria	Betaproteobacteria
ZL_S28_scaffold_725_6	MER1056526_S41A	WP_029583153.1 S41 family peptidase	Bradyrhizobium sp. URHD0069	Proteobacteria	Alphaproteobacteria
SL_S38_scaffold_4012_3	MER0337211_S41A	OJY44337.1 peptidase S41	Rhizobiales bacterium 64-17	Proteobacteria	Alphaproteobacteria
SL_S38_scaffold_16448_2	MER0049176_S14	WP_014223106.1 ATP-dependent Clp protease proteolytic subunit	Niastella koreensis	Bacteroidetes	Chitinophagia
SH_S37_scaffold_40184_3	MER0993168_S09A	PYX80359.1 S9 family peptidase	Acidobacteria bacterium	Acidobacteria
SH_S37_scaffold_72226_1	MER0877058_M41	WP_069764637.1 ATP-dependent zinc metalloprotease FtsH	Streptomyces sp. LUP47B	Actinobacteria	Actinobacteria
ZL_S28_scaffold_725_6	MER1056526_S41A	WP_100420370.1 S41 family peptidase	Bradyrhizobium lablabi	Proteobacteria	Alphaproteobacteria
SM_S39_scaffold_16222_1	MER0252579_S09X	OFW11115.1 peptidase S9	Acidobacteria bacterium RIFCSPLOWO2_02_FULL_67_36	Acidobacteria
ZL_S28_scaffold_3809_5	MER0337991_S41A	OGA72060.1 peptidase S41	Betaproteobacteria bacterium RIFCSPLOWO2_12_FULL_65_14	Proteobacteria	Betaproteobacteria
YH_S30_scaffold_2347_10	MER0292744_M01	WP_056132476.1 MULTISPECIES: aminopeptidase N	Massilia
SM_S39_scaffold_26209_1	MER0307081_S41A	WP_115693009.1 S41 family peptidase	Pseudolabrys taiwanensis	Proteobacteria	Alphaproteobacteria
SL_S38_scaffold_21395_1	MER0051319_S41A	WP_011682977.1 S41 family peptidase	Candidatus Solibacter usitatus	Acidobacteria	Acidobacteriia
UM_S36_scaffold_62055_3	MER0088776_M24A	SNR98480.1 methionine aminopeptidase, type I	Geodermatophilus pulveris	Actinobacteria	Actinobacteria
YH_S30_scaffold_39259_2	MER0330443_U62	WP_026233924.1 MULTISPECIES: metalloprotease TldD	Bradyrhizobium	Proteobacteria	Alphaproteobacteria
SH_S37_scaffold_145958_4	MER1078992_S54	WP_110170485.1 rhomboid family intramembrane serine protease	Luteitalea pratensis	Acidobacteria	Vicinamibacteria
YH_S30_scaffold_12712_9	MER0235032_U62	WP_056124411.1 MULTISPECIES: metalloprotease PmbA	Massilia	Proteobacteria	Betaproteobacteria
SM_S39_scaffold_43918_2	MER0461724_C82B	WP_050403200.1 L,D-transpeptidase	Bradyrhizobium embrapense	Proteobacteria	Alphaproteobacteria
SL_S38_scaffold_77690_1	MER0336965_S41A	WP_081200213.1 tail-specific protease	Niastella yeongjuensis	Bacteroidetes	Chitinophagia
SL_S38_scaffold_4012_3	MER0307081_S41A	BAT58654.1 carboxy-terminal processing protease CtpB precursor	Variibacter gotjawalensis	Proteobacteria	Alphaproteobacteria
YH_S30_scaffold_19077_5	MER0301592_S49B	OGB31329.1 peptidase S49	Burkholderiales bacterium RIFCSPLOWO2_12_FULL_61_40	Proteobacteria	Betaproteobacteria
UL_S35_scaffold_13720_2	MER0283977_S53	SPJ15242.1 putative Tripeptidyl-peptidase I	Syntrophobacter sp. SbD2	Proteobacteria	Deltaproteobacteria
SL_S38_scaffold_3359_1	MER0742347_C82A	WP_079564441.1 L,D-transpeptidase	Bradyrhizobium erythrophlei	Proteobacteria	Alphaproteobacteria
YH_S30_scaffold_15166_3	MER0387260_M23B	OYT91779.1 peptidase M23	Burkholderiales bacterium PBB3	Proteobacteria	Betaproteobacteria
YH_S30_scaffold_23926_7	MER1048146_S26A	OGA74128.1 signal peptidase I	Burkholderiales bacterium GWE1_65_30	Proteobacteria	Betaproteobacteria
UL_S35_scaffold_123_17	MER0307081_S41A	WP_068030465.1 S41 family peptidase	Rhodoplanes sp. Z2-YC6860	Proteobacteria	Alphaproteobacteria
ZL_S28_scaffold_725_6	MER0337211_S41A	WP_100420370.1 S41 family peptidase	Bradyrhizobium lablabi	Proteobacteria	Alphaproteobacteria
SM_S39_scaffold_26209_1	MER0337211_S41A	WP_115693009.1 S41 family peptidase	Pseudolabrys taiwanensis	Proteobacteria	Alphaproteobacteria
SL_S38_scaffold_10207_3	MER0407412_S01C	OLB72848.1 serine peptidase	Alphaproteobacteria bacterium 13_2_20CM_2_64_7	Proteobacteria	Alphaproteobacteria
VM_34_scaffold_97392_1	MER0132402_S01C	WP_107569954.1 trypsin-like serine protease	Conexibacter sp. Seoho-28	Actinobacteria	Thermoleophilia
YM_S32_scaffold_30030_3	MER0096899_S14	WP_056336241.1 ATP-dependent Clp protease proteolytic subunit	Arthrobacter sp. Soil764	Actinobacteria	Actinobacteria
SL_S38_scaffold_2489_4	MER0283204_S41A	PYR29195.1 S41 family peptidase, partial	Acidobacteria bacterium	Acidobacteria
SL_S38_scaffold_67013_1	MER0307081_S41A	BAT58654.1 carboxy-terminal processing protease CtpB precursor	Variibacter gotjawalensis	Proteobacteria	Alphaproteobacteria
SL_S38_scaffold_20160_4	MER0250613_S54	WP_116873273.1 rhomboid family intramembrane serine protease	Terrimonas sp. NS-102	Bacteroidetes	Chitinophagia
UL_S35_scaffold_3049_6	MER0235882_S41A	PYQ39728.1 S41 family peptidase	Acidobacteria bacterium	Acidobacteria
UL_S35_scaffold_75988_1	MER0306556_S41A	WP_115693009.1 S41 family peptidase	Pseudolabrys taiwanensis	Proteobacteria	Alphaproteobacteria
UL_S35_scaffold_309_13	MER0337991_S41A	OGA41550.1 peptidase S41	Betaproteobacteria bacterium RIFCSPLOWO2_12_FULL_68_19	Proteobacteria	Betaproteobacteria
VL_S33_scaffold_17938_1	MER0336993_S41A	WP_051531640.1 S41 family peptidase	Sphingomonas sp. URHD0057	Proteobacteria	Alphaproteobacteria
VL_S33_scaffold_35261_2	MER0101954_S66	PYR58277.1 LD-carboxypeptidase	Acidobacteria bacterium	Acidobacteria
UL_S35_scaffold_6386_3	MER0963901_S01B	OLB70704.1 serine protease	Alphaproteobacteria bacterium 13_2_20CM_2_64_7	Proteobacteria	Alphaproteobacteria
UM_S36_scaffold_45675_1	MER0962725_S01C	OJW21487.1 serine protease	Planctomycetales bacterium 71-10	Planctomycetes	Planctomycetia
UL_S35_scaffold_7616_1	MER0183845_S01C	WP_116460005.1 trypsin-like serine protease	Bradyrhizobiaceae bacterium
SL_S38_scaffold_59677_1	MER0336965_S41A	SHE92669.1 carboxyl-terminal processing protease	Flavisolibacter ginsengisoli DSM 18119	Bacteroidetes	Chitinophagia
SM_S39_scaffold_26209_1	MER0307081_S41A	WP_115693009.1 S41 family peptidase	Pseudolabrys taiwanensis	Proteobacteria	Alphaproteobacteria
VM_34_scaffold_97392_1	MER0132402_S01C	WP_107569954.1 trypsin-like serine protease	Conexibacter sp. Seoho-28	Actinobacteria	Thermoleophilia
YM_S32_scaffold_687_6	MER0337755_S41A	WP_086922610.1 S41 family peptidase	Variovorax sp. JS1663	Proteobacteria	Betaproteobacteria
UL_S35_scaffold_6386_3	MER0963901_S01B	OLB70704.1 serine protease	Alphaproteobacteria bacterium 13_2_20CM_2_64_7	Proteobacteria	Alphaproteobacteria
ZL_S28_scaffold_17043_2	MER0283581_S01C	WP_027565642.1 serine protease	Bradyrhizobium sp. URHA0013	Proteobacteria	Alphaproteobacteria
SL_S38_scaffold_7618_5	MER0461755_C82B	WP_066498860.1 L,D-transpeptidase	Bradyrhizobium sp. BR 10303	Proteobacteria	Alphaproteobacteria
SM_S39_scaffold_26209_1	MER0337387_S41A	KJB92845.1 peptidase S41	Skermanella aerolata KACC 11604	Proteobacteria	Alphaproteobacteria
UM_S36_scaffold_62055_3	MER0088776_M24A	SNR98480.1 methionine aminopeptidase, type I	Geodermatophilus pulveris	Actinobacteria	Actinobacteria
SL_S38_scaffold_59677_1	MER0336965_S41A	SHE92669.1 carboxyl-terminal processing protease	Flavisolibacter ginsengisoli DSM 18119	Bacteroidetes	Chitinophagia
UM_S36_scaffold_45675_1	MER0962725_S01C	OJW21487.1 serine protease	Planctomycetales bacterium 71-10	Planctomycetes	Planctomycetia
VL_S33_scaffold_988_3	MER0463307_C82B	WP_028168284.1 L,D-transpeptidase	Bradyrhizobium elkanii	Proteobacteria	Alphaproteobacteria
ZL_S28_scaffold_17043_2	MER0283581_S01C	WP_027565642.1 serine protease	Bradyrhizobium sp. URHA0013	Proteobacteria	Alphaproteobacteria
SM_S39_scaffold_92680_1	MER0464055_C82A	WP_027516087.1 L,D-transpeptidase	Bradyrhizobium sp. WSM1417	Proteobacteria	Alphaproteobacteria
SL_S38_scaffold_8684_1	MER0445986_C39	WP_089335398.1 peptidase domain-containing ABC transporter	Blastococcus sp. DSM 44272	Actinobacteria	Actinobacteria
YL_S31_scaffold_39586_1	MER1056526_S41A	WP_057857338.1 S41 family peptidase	Bradyrhizobium lablabi	Proteobacteria	Alphaproteobacteria
UL_S35_scaffold_6386_3	MER0408245_S01C	OLB70704.1 serine protease	Alphaproteobacteria bacterium 13_2_20CM_2_64_7	Proteobacteria	Alphaproteobacteria
UM_S36_scaffold_40915_1	MER1046987_S26A	WP_091329513.1 signal peptidase I	Geodermatophilus ruber	Actinobacteria	Actinobacteria
SL_S38_scaffold_10994_4	MER0093475_M02	PYR33702.1 peptidyl-dipeptidase, partial	Acidobacteria bacterium	Acidobacteria
SL_S38_scaffold_43069_2	MER0117821_S41A	WP_037020046.1 S41 family peptidase	Rhizobiales bacterium YIM 77505	Proteobacteria	Alphaproteobacteria
SL_S38_scaffold_70712_1	MER0158894_M28D	PYR56098.1 peptidase M28	Acidobacteria bacterium	Acidobacteria
SH_S37_scaffold_20506_7	MER0296331_M48B	WP_037054340.1 zinc metalloprotease HtpX	Pseudonocardia autotrophica	Actinobacteria	Actinobacteria
SL_S38_scaffold_2400_7	MER0462729_C82A	WP_051677839.1 murein L,D-transpeptidase	Bradyrhizobium sp. URHD0069	Proteobacteria	Alphaproteobacteria
YH_S30_scaffold_3686_5	MER0303559_S41A	WP_077513156.1 tail-specific protease	Rhodanobacter sp. B05	Proteobacteria	Gammaproteobacteria
YH_S30_scaffold_4473_2	MER1048146_S26A	WP_056137309.1 MULTISPECIES: signal peptidase I	Massilia	Proteobacteria	Betaproteobacteria
SL_S38_scaffold_2798_3	MER0461758_C82B	SDT40997.1 Lipoprotein-anchoring transpeptidase ErfK/SrfK	Bradyrhizobium canariense	Proteobacteria	Alphaproteobacteria
YH_S30_scaffold_39259_2	MER0330443_U62	WP_027570031.1 metalloprotease TldD	Bradyrhizobium sp. URHA0013	Proteobacteria	Alphaproteobacteria
YH_S30_scaffold_7110_4	MER1015750_S14	WP_056135310.1 MULTISPECIES: peptidase S14	Massilia	Proteobacteria	Betaproteobacteria
UL_S35_scaffold_28838_2	MER0461723_C82B	WP_028349301.1 L,D-transpeptidase	Bradyrhizobium elkanii	Proteobacteria	Alphaproteobacteria
SH_S37_scaffold_137061_1	MER0144643_S53	WP_057583283.1 serine protease	Streptomyces sp. Root264	Actinobacteria	Actinobacteria
UL_S35_scaffold_28838_2	MER0461723_C82B	WP_065726700.1 L,D-transpeptidase	Bradyrhizobium icense	Proteobacteria	Alphaproteobacteria
UL_S35_scaffold_13720_2	MER0283977_S53	SPJ15242.1 putative Tripeptidyl-peptidase I	Syntrophobacter sp. SbD2	Proteobacteria	Deltaproteobacteria
YH_S30_scaffold_43057_1	MER0186198_M04	WP_069765621.1 peptidase M4	Streptomyces sp. LUP47B	Actinobacteria	Actinobacteria
UL_S35_scaffold_6545_2	MER0324867_S08A	WP_075133379.1 S8 family peptidase	Actinophytocola xinjiangensis	Actinobacteria	Actinobacteria
SH_S37_scaffold_465_31	MER0133108_M41	WP_015796974.1 ATP-dependent zinc metalloprotease FtsH	Catenulispora acidiphila	Actinobacteria	Actinobacteria
YH_S30_scaffold_452_27	MER0508131_S01A	WP_053743527.1 serine protease	Streptomyces sp. NRRL WC-3618	Actinobacteria	Actinobacteria
YH_S30_scaffold_507_32	MER0892635_M50B	WP_053740981.1 RIP metalloprotease	Streptomyces sp. NRRL WC-3618	Actinobacteria	Actinobacteria
YH_S30_scaffold_22424_2	MER0255494_M48C	WP_083685135.1 M48 family peptidase	Massilia putida	Proteobacteria	Betaproteobacteria
YH_S30_scaffold_297_32	MER0463752_C82A	WP_053743866.1 L,D-transpeptidase	Streptomyces sp. NRRL WC-3618	Actinobacteria	Actinobacteria
YH_S30_scaffold_442_15	MER0233973_M23B	WP_053746389.1 M23 family metallopeptidase	Streptomyces sp. NRRL WC-3618	Actinobacteria	Actinobacteria
SL_S38_scaffold_67722_2	MER0091734_S26A	WP_018460010.1 MULTISPECIES: signal peptidase I	Bradyrhizobium	Proteobacteria	Alphaproteobacteria
SH_S37_scaffold_20506_7	MER0296331_M48B	WP_019875389.1 zinc metalloprotease HtpX	Sporichthya polymorpha	Actinobacteria	Actinobacteria
YH_S30_scaffold_929_1	MER0162003_M06	WP_053747075.1 M6 family metalloprotease domain-containing protein	Streptomyces sp. NRRL WC-3618	Actinobacteria	Actinobacteria
YH_S30_scaffold_10615_3	MER0982217_S11	WP_036238684.1 D-alanyl-D-alanine carboxypeptidase	Massilia sp. JS1662	Proteobacteria	Betaproteobacteria
SL_S38_scaffold_24747_1	MER0337532_S41A	WP_051531640.1 S41 family peptidase	Sphingomonas sp. URHD0057	Proteobacteria	Alphaproteobacteria
YH_S30_scaffold_580_11	MER0301637_S01E	WP_105972693.1 trypsin-like serine protease	Streptomyces geranii	Actinobacteria	Actinobacteria
SM_S39_scaffold_19665_2	MER1042149_S24	CUT15649.1 SOSresponse repressor and protease LexA EC 342188	Bradyrhizobium sp.	Proteobacteria	Alphaproteobacteria
YH_S30_scaffold_12960_3	MER0301637_S01E	WP_069761206.1 S1 family peptidase	Streptomyces sp. LUP47B	Actinobacteria	Actinobacteria
YH_S30_scaffold_223_19	MER0348838_M48B	WP_053740695.1 zinc metalloprotease HtpX	Streptomyces sp. NRRL WC-3618	Actinobacteria	Actinobacteria
YH_S30_scaffold_12960_3	MER0392720_S01E	WP_030678978.1 MULTISPECIES: S1 family peptidase	Streptomyces	Actinobacteria	Actinobacteria
YH_S30_scaffold_14595_3	MER0968720_S08A	WP_105380084.1 peptidase S8	Massilia phosphatilytica	Proteobacteria	Betaproteobacteria
SH_S37_scaffold_5785_4	MER0463752_C82A	WP_069763246.1 L,D-transpeptidase	Streptomyces sp. LUP47B	Actinobacteria	Actinobacteria
YH_S30_scaffold_4254_4	MER0330443_U62	WP_036235147.1 metalloprotease TldD	Massilia sp. JS1662	Proteobacteria	Betaproteobacteria
YH_S30_scaffold_16739_6	MER0133108_M41	WP_089908283.1 ATP-dependent metallopeptidase FtsH/Yme1/Tma family protein	Leifsonia sp. 21MFCrub1.1	Actinobacteria	Actinobacteria
YH_S30_scaffold_1264_13	MER0204513_A08	WP_053744456.1 signal peptidase II	Streptomyces sp. NRRL WC-3618	Actinobacteria	Actinobacteria
SH_S37_scaffold_458_17	MER0348838_M48B	WP_041540134.1 zinc metalloprotease HtpX	Catenulispora acidiphila	Actinobacteria	Actinobacteria
UL_S35_scaffold_309_13	MER0337991_S41A	WP_008062994.1 S41 family peptidase	Methyloversatilis universalis	Proteobacteria	Betaproteobacteria
YH_S30_scaffold_691_3	MER0075236_M24B	WP_053746084.1 aminopeptidase P family protein	Streptomyces sp. NRRL WC-3618	Actinobacteria	Actinobacteria
SM_S39_scaffold_59340_1	MER0741104_C82A	WP_011663505.1 L,D-transpeptidase	Rhodopseudomonas palustris	Proteobacteria	Alphaproteobacteria
YH_S30_scaffold_7496_3	MER0311852_M13	WP_075794038.1 M13 family peptidase	Massilia putida	Proteobacteria	Betaproteobacteria
YH_S30_scaffold_2448_6	MER0072554_M17	WP_036237453.1 leucyl aminopeptidase	Massilia sp. JS1662	Proteobacteria	Betaproteobacteria
UL_S35_scaffold_7616_1	MER0183845_S01C	WP_065750960.1 trypsin-like serine protease	Bradyrhizobium paxllaeri	Proteobacteria	Alphaproteobacteria
SH_S37_scaffold_12338_1	MER0126565_S26A	WP_064251391.1 signal peptidase I	Rhizobium leguminosarum	Proteobacteria	Alphaproteobacteria
YH_S30_scaffold_3405_4	MER0817533_M03A	WP_105376143.1 M3 family peptidase	Massilia phosphatilytica	Proteobacteria	Betaproteobacteria
SL_S38_scaffold_2489_4	MER0283204_S41A	PYR29195.1 S41 family peptidase, partial	Acidobacteria bacterium	Acidobacteria
SH_S37_scaffold_481_32	MER0480115_M23B	WP_011654028.1 peptidase M23	Rhizobium leguminosarum	Proteobacteria	Alphaproteobacteria
YH_S30_scaffold_16739_6	MER0877058_M41	WP_089908283.1 ATP-dependent metallopeptidase FtsH/Yme1/Tma family protein	Leifsonia sp. 21MFCrub1.1	Actinobacteria	Actinobacteria
UL_S35_scaffold_309_13	MER0337991_S41A	OGA41550.1 peptidase S41	Betaproteobacteria bacterium RIFCSPLOWO2_12_FULL_68_19	Proteobacteria	Betaproteobacteria
YH_S30_scaffold_929_1	MER0162003_M06	WP_053747075.1 M6 family metalloprotease domain-containing protein	Streptomyces sp. NRRL WC-3618	Actinobacteria	Actinobacteria
SH_S37_scaffold_5785_4	MER0463752_C82A	WP_069763246.1 L,D-transpeptidase	Streptomyces sp. LUP47B	Actinobacteria	Actinobacteria
YH_S30_scaffold_22424_2	MER0888450_M48C	WP_083685135.1 M48 family peptidase	Massilia putida	Proteobacteria	Betaproteobacteria
SL_S38_scaffold_70712_1	MER0193940_M28D	PYR56098.1 peptidase M28	Acidobacteria bacterium	Acidobacteria
YH_S30_scaffold_14595_3	MER0968720_S08A	WP_105380084.1 peptidase S8	Massilia phosphatilytica	Proteobacteria	Betaproteobacteria
YH_S30_scaffold_26463_3	MER0300498_M48B	WP_007381539.1 MULTISPECIES: zinc metalloprotease HtpX	Streptomyces	Actinobacteria	Actinobacteria
YH_S30_scaffold_10615_3	MER0982217_S11	WP_036238684.1 D-alanyl-D-alanine carboxypeptidase	Massilia sp. JS1662	Proteobacteria	Betaproteobacteria
YH_S30_scaffold_4254_4	MER0330443_U62	WP_091667812.1 metalloprotease TldD	Massilia sp. PDC64	Proteobacteria	Betaproteobacteria
YH_S30_scaffold_22424_2	MER0888450_M48C	WP_083685135.1 M48 family peptidase	Massilia putida	Proteobacteria	Betaproteobacteria
YH_S30_scaffold_12960_3	MER0088758_S01E	WP_075134390.1 S1 family peptidase	Actinophytocola xinjiangensis	Actinobacteria	Actinobacteria
SH_S37_scaffold_59581_2	MER0137175_M04	WP_069765620.1 M4 family peptidase	Streptomyces sp. LUP47B	Actinobacteria	Actinobacteria
SL_S38_scaffold_2489_4	MER0337792_S41A	PYR49034.1 S41 family peptidase	Acidobacteria bacterium	Acidobacteria
ZL_S28_scaffold_43123_3	MER0320979_M28X	OFW12080.1 peptidase M28	Acidobacteria bacterium RIFCSPLOWO2_02_FULL_67_36	Acidobacteria
SH_S37_scaffold_1895_7	MER0096899_S14	WP_015795852.1 ATP-dependent Clp protease proteolytic subunit	Catenulispora acidiphila	Actinobacteria	Actinobacteria
YH_S30_scaffold_21456_1	MER0287891_M04	WP_116175742.1 peptidase M4	Kutzneria buriramensis	Actinobacteria	Actinobacteria
SH_S37_scaffold_458_17	MER0348838_M48B	WP_041540134.1 zinc metalloprotease HtpX	Catenulispora acidiphila	Actinobacteria	Actinobacteria
ZL_S28_scaffold_3809_5	MER0337991_S41A	OGA72060.1 peptidase S41	Betaproteobacteria bacterium RIFCSPLOWO2_12_FULL_65_14	Proteobacteria	Betaproteobacteria
YH_S30_scaffold_929_3	MER0178978_M04	WP_053747073.1 peptidase M4 family protein	Streptomyces sp. NRRL WC-3618	Actinobacteria	Actinobacteria
YH_S30_scaffold_223_19	MER0349216_M48B	WP_053740695.1 zinc metalloprotease HtpX	Streptomyces sp. NRRL WC-3618	Actinobacteria	Actinobacteria
YH_S30_scaffold_19764_3	MER0387260_M23B	WP_036235432.1 peptidase M23	Massilia sp. JS1662	Proteobacteria	Betaproteobacteria
SH_S37_scaffold_137061_1	MER0314723_S53	WP_069764359.1 serine protease	Streptomyces sp. LUP47B	Actinobacteria	Actinobacteria
SM_S39_scaffold_75955_2	MER0301124_S49B	OLB70494.1 S49 family peptidase	Alphaproteobacteria bacterium 13_2_20CM_2_64_7	Proteobacteria	Alphaproteobacteria
SM_S39_scaffold_19665_2	MER0412115_S24	CUT15649.1 SOSresponse repressor and protease LexA EC 342188	Bradyrhizobium sp.	Proteobacteria	Alphaproteobacteria
ZL_S28_scaffold_17043_2	MER0283581_S01C	WP_027565642.1 serine protease	Bradyrhizobium sp. URHA0013	Proteobacteria	Alphaproteobacteria
ZL_S28_scaffold_5155_1	MER0221968_M61	PYR95208.1 peptidase M61	Acidobacteria bacterium	Acidobacteria
SH_S37_scaffold_481_32	MER0480115_M23B	WP_007632219.1 peptidase M23	Rhizobium sp. CCGE 510	Proteobacteria	Alphaproteobacteria
SH_S37_scaffold_59581_4	MER0187825_M04	EDY54024.1 neutral zinc metalloprotease	Streptomyces sviceus ATCC 29083	Actinobacteria	Actinobacteria
YH_S30_scaffold_3686_5	MER0303559_S41A	WP_056445767.1 peptidase S41	Massilia sp. Root335	Proteobacteria	Betaproteobacteria
SL_S38_scaffold_2489_4	MER0337792_S41A	PYR49034.1 S41 family peptidase	Acidobacteria bacterium	Acidobacteria
VL_S33_scaffold_6669_3	MER0461723_C82B	SDN90119.1 Lipoprotein-anchoring transpeptidase ErfK/SrfK	Afipia sp. GAS231	Proteobacteria	Alphaproteobacteria
YL_S31_scaffold_39586_1	MER0337211_S41A	WP_027540516.1 S41 family peptidase	Bradyrhizobium sp. URHA0002	Proteobacteria	Alphaproteobacteria
SM_S39_scaffold_19665_2	MER1042149_S24	CUT15649.1 SOSresponse repressor and protease LexA EC 342188	Bradyrhizobium sp.	Proteobacteria	Alphaproteobacteria
SL_S38_scaffold_7618_5	MER0742162_C82A	WP_066498860.1 L,D-transpeptidase	Bradyrhizobium sp. BR 10303	Proteobacteria	Alphaproteobacteria
UL_S35_scaffold_28838_2	MER0461723_C82B	WP_028349301.1 L,D-transpeptidase	Bradyrhizobium elkanii	Proteobacteria	Alphaproteobacteria
YL_S31_scaffold_39586_1	MER0337211_S41A	WP_074821712.1 MULTISPECIES: S41 family peptidase	Bradyrhizobium	Proteobacteria	Alphaproteobacteria
YH_S30_scaffold_12960_3	MER0301637_S01E	WP_069761206.1 S1 family peptidase	Streptomyces sp. LUP47B	Actinobacteria	Actinobacteria
SH_S37_scaffold_10619_2	MER0337755_S41A	WP_056662841.1 S41 family peptidase	Rhizobacter sp. Root1221	Proteobacteria	Betaproteobacteria
SH_S37_scaffold_59581_2	MER0028565_M04	WP_103553184.1 peptidase M4	Streptomyces populi	Actinobacteria	Actinobacteria
UL_S35_scaffold_309_13	MER0337991_S41A	OGA41550.1 peptidase S41	Betaproteobacteria bacterium RIFCSPLOWO2_12_FULL_68_19	Proteobacteria	Betaproteobacteria
ZL_S28_scaffold_51750_2	MER0038789_S01C	OQY94519.1 serine protease	Sphingobacteriales bacterium UTBCD1	Bacteroidetes	Sphingobacteriia
UL_S35_scaffold_3133_6	MER0388832_M23B	OLE14395.1 peptidase M23	Acidobacteria bacterium 13_1_20CM_4_56_7	Acidobacteria
UL_S35_scaffold_28838_2	MER0461758_C82B	SDJ07794.1 Lipoprotein-anchoring transpeptidase ErfK/SrfK	Bradyrhizobium ottawaense	Proteobacteria	Alphaproteobacteria

## Sheet: S6_tax_by_struc_transcripts
Transcript_id	MEROPS_id	NR_besthit	NR_taxonomy	Phylum	Class	func_group
H1_Bulk_28_FD_scaffold_1138_2	MER0117821_S41A	WP_037020046.1 S41 family peptidase	Rhizobiales bacterium YIM 77505	Proteobacteria	Alphaproteobacteria	S
H1_Bulk_28_FD_scaffold_1691_2	MER0337211_S41A	WP_029583153.1 S41 family peptidase	Bradyrhizobium sp. URHD0069	Proteobacteria	Alphaproteobacteria	S
H1_Bulk_28_FD_scaffold_1911_2	MER0833115_M14A	PYS35050.1 peptidase M14	Acidobacteria bacterium	Acidobacteria		M
H1_Bulk_28_FD_scaffold_2069_1	MER0858151_M32	AFU60058.1 thermostable carboxypeptidase 1	Candidatus Nitrososphaera gargensis Ga9.2	Thaumarchaeota	Nitrososphaeria	M
H1_Bulk_28_FD_scaffold_2564_2	MER0088776_M24A	SOD94073.1 methionine aminopeptidase, type I	Blastococcus sp. DSM 44270	Actinobacteria	Actinobacteria	M
H1_Bulk_28_FD_scaffold_2863_1	MER0178978_M04	PYX01758.1 peptidase M4 family protein	Acidobacteria bacterium	Acidobacteria		M
H1_Bulk_28_FD_scaffold_2911_1	MER0062937_S08A	ACX43954.1 cysteine protease 1	Brachiaria hybrid cultivar	Streptophyta	Magnoliopsida	S
H1_Bulk_28_FD_scaffold_3360_2	MER0408245_S01C	OLB70704.1 serine protease	Alphaproteobacteria bacterium 13_2_20CM_2_64_7	Proteobacteria	Alphaproteobacteria	S
H1_Bulk_28_FD_scaffold_3865_1	MER0316178_S55	AOV09187.1 peptidase	Lysinibacillus sphaericus	Firmicutes	Bacilli	S
H1_Bulk_28_FD_scaffold_4005_1	MER0306556_S41A	ABQ32700.1 C-terminal processing peptidase-3, Serine peptidase, MEROPS family S41A	Bradyrhizobium sp. BTAi1	Proteobacteria	Alphaproteobacteria	S
H1_Bulk_28_FD_scaffold_4423_1	MER0965778_S01B	ALI37324.1 Putative serine protease HtrA	Candidatus Nitrosocosmicus oleophilus	Thaumarchaeota	Nitrososphaeria	S
H1_Bulk_28_FD_scaffold_4848_2	MER0246861_S26A	PYR91170.1 signal peptidase I	Acidobacteria bacterium	Acidobacteria		S
H1_Bulk_28_FD_scaffold_4906_1	MER1014656_S49C	SDT13163.1 ATP-dependent Clp protease, protease subunit	Friedmanniella luteola	Actinobacteria	Actinobacteria	S
H1_Bulk_28_FD_scaffold_5759_1	MER0170050_M16B	OLB74790.1 peptidase M16	Alphaproteobacteria bacterium 13_2_20CM_2_64_7	Proteobacteria	Alphaproteobacteria	M
H1_Bulk_28_FD_scaffold_6112_2	MER1015132_S14	WP_046863336.1 ATP-dependent Clp protease proteolytic subunit	Microvirga massiliensis	Proteobacteria	Alphaproteobacteria	S
H1_Bulk_29_scaffold_0_18	MER0115692_C40	ATW62469.1 peptidase	Streptomyces phage WRightOn	Uroviricota	Caudoviricetes	C
H1_Bulk_29_scaffold_10585_1	MER0337211_S41A	OJY44337.1 peptidase S41	Rhizobiales bacterium 64-17	Proteobacteria	Alphaproteobacteria	S
H1_Bulk_29_scaffold_10646_1	MER0178978_M04	KAK49096.1 peptidase M4	Caballeronia jiangsuensis	Proteobacteria	Betaproteobacteria	M
H1_Bulk_29_scaffold_10769_1	MER0248475_M10B	WP_027579112.1 peptidase M12	Bradyrhizobium sp. Ai1a-2	Proteobacteria	Alphaproteobacteria	M
H1_Bulk_29_scaffold_10942_2	MER0306369_M56	WP_086102160.1 M56 family metallopeptidase	Chitinophagaceae bacterium IBVUCB2	Bacteroidetes	Chitinophagia	M
H1_Bulk_29_scaffold_11089_1	MER0159550_S09D	RPJ69626.1 S9 family peptidase	Acidobacteria bacterium	Acidobacteria		S
H1_Bulk_29_scaffold_11110_2	MER0088776_M24A	SNR49710.1 methionyl aminopeptidase	Blastococcus sp. DSM 44272	Actinobacteria	Actinobacteria	M
H1_Bulk_29_scaffold_11221_1	MER0946048_S10	PCE24765.1 peptidase S1	Pseudomonas mesoacidophila	Proteobacteria	Betaproteobacteria	S
H1_Bulk_29_scaffold_11546_1	MER0114401_S08B	KXK56527.1 carboxypeptidase	Chlorobi bacterium OLB7	Chlorobi		S
H1_Bulk_29_scaffold_11653_1	MER0178978_M04	WP_123489245.1 peptidase M4 family protein	Granulicella sp. GAS466	Acidobacteria	Acidobacteriia	M
H1_Bulk_29_scaffold_11726_1	MER0038789_S01C	PWT72888.1 serine protease	Bacteroidetes bacterium	Bacteroidetes		S
H1_Bulk_29_scaffold_11732_1	MER0428736_C01A	WP_012507761.1 cysteine protease	Pelodictyon phaeoclathratiforme	Chlorobi	Chlorobia	C
H1_Bulk_29_scaffold_11825_1	MER0117120_S41A	WP_037020046.1 S41 family peptidase	Rhizobiales bacterium YIM 77505	Proteobacteria	Alphaproteobacteria	S
H1_Bulk_29_scaffold_1201_2	MER0491511_S14	WP_077012984.1 ATP-dependent Clp protease proteolytic subunit	Kribbella sp. ALI-6-A	Actinobacteria	Actinobacteria	S
H1_Bulk_29_scaffold_12107_1	MER0965778_S01B	ALI37324.1 Putative serine protease HtrA	Candidatus Nitrosocosmicus oleophilus	Thaumarchaeota	Nitrososphaeria	S
H1_Bulk_29_scaffold_12241_1	MER0130551_S09X	PYR37781.1 S9 family peptidase	Acidobacteria bacterium	Acidobacteria		S
H1_Bulk_29_scaffold_12467_2	MER0040798_M42	WP_084721265.1 osmoprotectant NAGGN system M42 family peptidase	Skermanella aerolata	Proteobacteria	Alphaproteobacteria	M
H1_Bulk_29_scaffold_13269_1	MER0220261_S53	PYJ74684.1 serine protease	Verrucomicrobia bacterium	Verrucomicrobia		S
H1_Bulk_29_scaffold_13629_1	MER0089028_C14B	RIK99652.1 peptidase C14	Proteobacteria bacterium	Proteobacteria		C
H1_Bulk_29_scaffold_1375_1	MER0220610_S15	WP_089335398.1 peptidase domain-containing ABC transporter	Blastococcus sp. DSM 44272	Actinobacteria	Actinobacteria	S
H1_Bulk_29_scaffold_1380_1	MER0165580_M01	AFU60420.1 putative membrane alanyl aminopeptidase	Candidatus Nitrososphaera gargensis Ga9.2	Thaumarchaeota	Nitrososphaeria	M
H1_Bulk_29_scaffold_13987_1	MER0289090_M13	WP_106351056.1 peptidase M13	Antricoccus suffuscus			M
H1_Bulk_29_scaffold_14051_2	MER0038789_S01C	OJW60620.1 serine protease	Sphingobacteriales bacterium 50-39	Bacteroidetes	Sphingobacteriia	S
H1_Bulk_29_scaffold_14078_1	MER0337274_S41A	WP_047563927.1 S41 family peptidase	Mesorhizobium sp. F7	Proteobacteria	Alphaproteobacteria	S
H1_Bulk_29_scaffold_14273_1	MER0963901_S01B	OLB70704.1 serine protease	Alphaproteobacteria bacterium 13_2_20CM_2_64_7	Proteobacteria	Alphaproteobacteria	S
H1_Bulk_29_scaffold_14304_2	MER0080846_M14X	PYR95154.1 peptidase	Acidobacteria bacterium	Acidobacteria		M
H1_Bulk_29_scaffold_14352_1	MER0065537_M48C	PYQ38070.1 peptidase M48	Acidobacteria bacterium	Acidobacteria		M
H1_Bulk_29_scaffold_14455_1	MER0133090_S53	WP_028969368.1 peptidase S8	Sphingomonas sp. URHD0057	Proteobacteria	Alphaproteobacteria	S
H1_Bulk_29_scaffold_14690_2	MER0153703_C82A	WP_037019518.1 murein L,D-transpeptidase	Rhizobiales bacterium YIM 77505	Proteobacteria	Alphaproteobacteria	C
H1_Bulk_29_scaffold_14751_1	MER0407412_S01C	OLB72848.1 serine peptidase	Alphaproteobacteria bacterium 13_2_20CM_2_64_7	Proteobacteria	Alphaproteobacteria	S
H1_Bulk_29_scaffold_15439_1	MER0962725_S01C	OJW21487.1 serine protease	Planctomycetales bacterium 71-10	Planctomycetes	Planctomycetia	S
H1_Bulk_29_scaffold_15531_1	MER0497366_M04	WP_122981650.1 peptidase M4 family protein	Actinoplanes teichomyceticus	Actinobacteria	Actinobacteria	M
H1_Bulk_29_scaffold_15925_2	MER0178978_M04	SDY18759.1 Thermolysin metallopeptidase, catalytic domain	Saccharopolyspora shandongensis	Actinobacteria	Actinobacteria	M
H1_Bulk_29_scaffold_15975_1	MER0833115_M14A	WP_051514255.1 peptidase M14, partial	Skermanella stibiiresistens	Proteobacteria	Alphaproteobacteria	M
H1_Bulk_29_scaffold_16069_1	MER0337755_S41A	WP_061501685.1 S41 family peptidase	Ramlibacter tataouinensis	Proteobacteria	Betaproteobacteria	S
H1_Bulk_29_scaffold_16183_2	MER0154134_S26A	WP_123393056.1 signal peptidase I	Marmoricola aurantiacus	Actinobacteria	Actinobacteria	S
H1_Bulk_29_scaffold_16265_1	MER0088776_M24A	SNX95688.1 methionyl aminopeptidase	Geodermatophilus sabuli	Actinobacteria	Actinobacteria	M
H1_Bulk_29_scaffold_16406_1	MER0075577_M01	WP_052138825.1 M1 family peptidase	Pimelobacter simplex	Actinobacteria	Actinobacteria	M
H1_Bulk_29_scaffold_16444_1	MER0893190_M50B	WP_112240715.1 RIP metalloprotease	Kribbella sp. NEAU-SW521	Actinobacteria	Actinobacteria	M
H1_Bulk_29_scaffold_16599_2	MER0204513_A08	WP_109506376.1 signal peptidase II	Nocardioides sp. YIM ART13	Actinobacteria	Actinobacteria	A
H1_Bulk_29_scaffold_16687_1	MER0964484_S01B	ALI36300.1 Putative serine protease HhoA precursor	Candidatus Nitrosocosmicus oleophilus	Thaumarchaeota	Nitrososphaeria	S
H1_Bulk_29_scaffold_16824_2	MER0129123_M50B	SDR98490.1 Zn-dependent protease (includes SpoIVFB)	Marmoricola scoriae	Actinobacteria	Actinobacteria	M
H1_Bulk_29_scaffold_17_10	MER0088776_M24A	WP_076544746.1 MULTISPECIES: type I methionyl aminopeptidase	Halanaerobium	Firmicutes	Clostridia	M
H1_Bulk_29_scaffold_1703_3	MER0348838_M48B	WP_090852469.1 zinc metalloprotease HtpX	Nocardioides lianchengensis	Actinobacteria	Actinobacteria	M
H1_Bulk_29_scaffold_17566_1	MER0307081_S41A	OJY44337.1 peptidase S41	Rhizobiales bacterium 64-17	Proteobacteria	Alphaproteobacteria	S
H1_Bulk_29_scaffold_1759_1	MER0222593_M06	WP_043109103.1 M6 family metalloprotease domain-containing protein	Paraoerskovia marina			M
H1_Bulk_29_scaffold_17642_1	MER0162003_M06	WP_091311708.1 M6 family metalloprotease domain-containing protein	Amycolatopsis tolypomycina	Actinobacteria	Actinobacteria	M
H1_Bulk_29_scaffold_17900_2	MER0743188_M19	WP_010850629.1 membrane dipeptidase	Tetrasphaera elongata	Actinobacteria	Actinobacteria	M
H1_Bulk_29_scaffold_18019_1	MER0337211_S41A	WP_021078768.1 S41 family peptidase	Bradyrhizobium sp. MOS004	Proteobacteria	Alphaproteobacteria	S
H1_Bulk_29_scaffold_18096_1	MER0075236_M24B	SDD42397.1 Xaa-Pro aminopeptidase	Nocardioides lianchengensis	Actinobacteria	Actinobacteria	M
H1_Bulk_29_scaffold_18419_1	MER0078862_M15B	WP_012921186.1 peptidase M23	Kribbella flavida	Actinobacteria	Actinobacteria	M
H1_Bulk_29_scaffold_18825_1	MER0178978_M04	WP_008967647.1 peptidase M4 family protein	Bradyrhizobium sp. STM 3843	Proteobacteria	Alphaproteobacteria	M
H1_Bulk_29_scaffold_19039_1	MER0285391_M48C	WP_018612121.1 M48 family peptidase	Segetibacter koreensis	Bacteroidetes	Chitinophagia	M
H1_Bulk_29_scaffold_19119_1	MER0337792_S41A	PYR49034.1 S41 family peptidase	Acidobacteria bacterium	Acidobacteria		S
H1_Bulk_29_scaffold_19328_1	MER0130126_S01C	GBD16423.1 Serine protease Do-like HtrA	bacterium HR26			S
H1_Bulk_29_scaffold_20006_1	MER0127579_S26A	WP_114775024.1 signal peptidase I	Hymenobacteraceae bacterium SYSU D60016			S
H1_Bulk_29_scaffold_20047_1	MER0062937_S08A	ACX43954.1 cysteine protease 1	Brachiaria hybrid cultivar	Streptophyta	Magnoliopsida	S
H1_Bulk_29_scaffold_20374_1	MER0188174_M57	WP_120567127.1 MULTISPECIES: protease	Corallococcus	Proteobacteria	Deltaproteobacteria	M
H1_Bulk_29_scaffold_20435_1	MER0337274_S41A	WP_047563927.1 S41 family peptidase	Mesorhizobium sp. F7	Proteobacteria	Alphaproteobacteria	S
H1_Bulk_29_scaffold_20506_1	MER0065537_M48C	PYT28052.1 peptidase M48	Acidobacteria bacterium	Acidobacteria		M
H1_Bulk_29_scaffold_2052_1	MER0489411_S09C	WP_037457483.1 S9 family peptidase	Skermanella stibiiresistens	Proteobacteria	Alphaproteobacteria	S
H1_Bulk_29_scaffold_20701_1	MER0088776_M24A	SNX95688.1 methionyl aminopeptidase	Geodermatophilus sabuli	Actinobacteria	Actinobacteria	M
H1_Bulk_29_scaffold_2088_3	MER0250613_S54	ALI37739.1 Rhomboid protease GluP	Candidatus Nitrosocosmicus oleophilus	Thaumarchaeota	Nitrososphaeria	S
H1_Bulk_29_scaffold_21042_1	MER0938756_M79	WP_011756771.1 MULTISPECIES: CPBP family intramembrane metalloprotease	Nocardioides	Actinobacteria	Actinobacteria	M
H1_Bulk_29_scaffold_21418_1	MER0048929_M23B	PYQ43070.1 M23 family peptidase	Acidobacteria bacterium	Acidobacteria		M
H1_Bulk_29_scaffold_21424_1	MER0463326_C82B	WP_027568704.1 L,D-transpeptidase	Bradyrhizobium sp. URHA0013	Proteobacteria	Alphaproteobacteria	C
H1_Bulk_29_scaffold_21482_1	MER0220679_M43B	EJD36053.1 metalloprotease	Auricularia subglabra TFB-10046 SS5	Basidiomycota	Agaricomycetes	M
H1_Bulk_29_scaffold_21641_1	MER0131980_M24A	WP_113828756.1 type I methionyl aminopeptidase	Blastococcus sp. TF02A-30	Actinobacteria	Actinobacteria	M
H1_Bulk_29_scaffold_21835_2	MER0338430_S41B	OFW07445.1 protease	Acidobacteria bacterium RIFCSPLOWO2_02_FULL_67_36	Acidobacteria		S
H1_Bulk_29_scaffold_21997_1	MER0962725_S01C	OJW21487.1 serine protease	Planctomycetales bacterium 71-10	Planctomycetes	Planctomycetia	S
H1_Bulk_29_scaffold_22_5	MER0023494_S08A	AEE49241.1 peptidase S8 and S53 subtilisin kexin sedolisin	Haliscomenobacter hydrossis DSM 1100	Bacteroidetes	Saprospiria	S
H1_Bulk_29_scaffold_22208_2	MER0465229_M01	OQY93730.1 peptidase M1	Sphingobacteriales bacterium UTBCD1	Bacteroidetes	Sphingobacteriia	M
H1_Bulk_29_scaffold_2226_2	MER0081182_S01E	OJZ62744.1 peptidase	Mycolicibacterium diernhoferi	Actinobacteria	Actinobacteria	S
H1_Bulk_29_scaffold_22351_1	MER0948440_S11	WP_073386242.1 D-alanyl-D-alanine carboxypeptidase	Jatrophihabitans endophyticus	Actinobacteria	Actinobacteria	S
H1_Bulk_29_scaffold_22802_2	MER0993977_S09A	OLC73000.1 peptidase S9	Deltaproteobacteria bacterium 13_1_40CM_4_68_19	Proteobacteria	Deltaproteobacteria	S
H1_Bulk_29_scaffold_23229_2	MER0034443_C56	PYR90805.1 protease	Acidobacteria bacterium	Acidobacteria		C
H1_Bulk_29_scaffold_23535_1	MER0188174_M57	WP_120553344.1 protease	Corallococcus sp. AB050A	Proteobacteria	Deltaproteobacteria	M
H1_Bulk_29_scaffold_23645_1	MER0235497_M20X	ACL58565.1 peptidase M20	Methylobacterium nodulans ORS 2060	Proteobacteria	Alphaproteobacteria	M
H1_Bulk_29_scaffold_24021_1	MER0062937_S08A	ABL74967.1 cysteine protease	Acanthamoeba castellanii	Discosea		S
H1_Bulk_29_scaffold_24052_1	MER0283167_S41A	WP_044426264.1 S41 family peptidase	Skermanella aerolata	Proteobacteria	Alphaproteobacteria	S
H1_Bulk_29_scaffold_25242_1	MER0035430_S01C	WP_020468386.1 serine protease	Zavarzinella formosa	Planctomycetes	Planctomycetia	S
H1_Bulk_29_scaffold_2529_1	MER0222684_M04	WP_084557417.1 M4 family peptidase	Hamadaea tsunoensis	Actinobacteria	Actinobacteria	M
H1_Bulk_29_scaffold_25530_1	MER0296331_M48B	AFU59476.1 putative protease htpX	Candidatus Nitrososphaera gargensis Ga9.2	Thaumarchaeota	Nitrososphaeria	M
H1_Bulk_29_scaffold_25793_1	MER0086266_M06	WP_033360547.1 M6 family metalloprotease domain-containing protein	Dactylosporangium aurantiacum	Actinobacteria	Actinobacteria	M
H1_Bulk_29_scaffold_26142_1	MER0126565_S26A	WP_037015992.1 signal peptidase I	Rhizobiales bacterium YIM 77505	Proteobacteria	Alphaproteobacteria	S
H1_Bulk_29_scaffold_26340_2	MER0296331_M48B	WP_028059199.1 zinc metalloprotease HtpX	Solirubrobacter sp. URHD0082	Actinobacteria	Thermoleophilia	M
H1_Bulk_29_scaffold_26346_1	MER0461536_C82B	SDS89663.1 Lipoprotein-anchoring transpeptidase ErfK/SrfK	Bradyrhizobium canariense	Proteobacteria	Alphaproteobacteria	C
H1_Bulk_29_scaffold_26444_1	MER0091734_S26A	WP_020720236.1 signal peptidase I	Acidobacteriaceae bacterium KBS 96	Acidobacteria	Acidobacteriia	S
H1_Bulk_29_scaffold_26846_1	MER0178978_M04	WP_091287161.1 M4 family peptidase	Amycolatopsis xylanica	Actinobacteria	Actinobacteria	M
H1_Bulk_29_scaffold_26890_1	MER0284661_S53	WP_101950655.1 peptidase S53	Mycobacterium sp. 3519A	Actinobacteria	Actinobacteria	S
H1_Bulk_29_scaffold_2894_2	MER0926397_M16A	OLB74791.1 peptidase M16	Alphaproteobacteria bacterium 13_2_20CM_2_64_7	Proteobacteria	Alphaproteobacteria	M
H1_Bulk_29_scaffold_2952_1	MER0386429_S46	OLD45559.1 serine protease	Chloroflexi bacterium 13_1_40CM_2_68_14	Chloroflexi		S
H1_Bulk_29_scaffold_3088_1	MER0497521_M06	WP_052386584.1 peptidase M6 immune inhibitor A	Dactylosporangium aurantiacum			M
H1_Bulk_29_scaffold_3143_1	MER0942178_S10	WP_043289063.1 peptidase S1	Paraburkholderia oxyphila	Proteobacteria	Betaproteobacteria	S
H1_Bulk_29_scaffold_3146_2	MER0027581_S41A	WP_079569868.1 S41 family peptidase	Bradyrhizobium erythrophlei	Proteobacteria	Alphaproteobacteria	S
H1_Bulk_29_scaffold_3172_2	MER1015132_S14	WP_046863336.1 ATP-dependent Clp protease proteolytic subunit	Microvirga massiliensis	Proteobacteria	Alphaproteobacteria	S
H1_Bulk_29_scaffold_3301_1	MER0138766_M41	REJ79940.1 ATP-dependent zinc metalloprotease FtsH	Acidobacteria bacterium	Acidobacteria		M
H1_Bulk_29_scaffold_4381_1	MER0100619_M41	WP_112663851.1 ATP-dependent metallopeptidase FtsH/Yme1/Tma family protein	Microvirga sp. c27j1	Proteobacteria	Alphaproteobacteria	M
H1_Bulk_29_scaffold_4622_1	MER0407412_S01C	OLB72848.1 serine peptidase	Alphaproteobacteria bacterium 13_2_20CM_2_64_7	Proteobacteria	Alphaproteobacteria	S
H1_Bulk_29_scaffold_4743_1	MER0300856_M41	WP_059438865.1 ATP-dependent metallopeptidase FtsH/Yme1/Tma family protein	Anaeromyxobacter sp. PSR-1	Proteobacteria	Deltaproteobacteria	M
H1_Bulk_29_scaffold_48_3	MER0088776_M24A	PYR90311.1 type I methionyl aminopeptidase	Acidobacteria bacterium	Acidobacteria		M
H1_Bulk_29_scaffold_4871_2	MER0178978_M04	WP_091287161.1 M4 family peptidase	Amycolatopsis xylanica	Actinobacteria	Actinobacteria	M
H1_Bulk_29_scaffold_54080_1	MER0488851_S09A	PYR93848.1 oligopeptidase B	Acidobacteria bacterium	Acidobacteria		S
H1_Bulk_29_scaffold_5511_1	MER0307081_S41A	OJY44337.1 peptidase S41	Rhizobiales bacterium 64-17	Proteobacteria	Alphaproteobacteria	S
H1_Bulk_29_scaffold_5556_1	MER0222399_S08A	WP_033361240.1 serine protease	Dactylosporangium aurantiacum	Actinobacteria	Actinobacteria	S
H1_Bulk_29_scaffold_5606_1	MER0307081_S41A	WP_068030465.1 S41 family peptidase	Rhodoplanes sp. Z2-YC6860	Proteobacteria	Alphaproteobacteria	S
H1_Bulk_29_scaffold_5609_2	MER0096899_S14	WP_056923604.1 MULTISPECIES: ATP-dependent Clp protease proteolytic subunit	Phycicoccus	Actinobacteria	Actinobacteria	S
H1_Bulk_29_scaffold_5751_1	MER0501105_C01A	WP_014216539.1 peptidase C1	Niastella koreensis	Bacteroidetes	Chitinophagia	C
H1_Bulk_29_scaffold_5895_1	MER0117120_S41A	WP_037020046.1 S41 family peptidase	Rhizobiales bacterium YIM 77505	Proteobacteria	Alphaproteobacteria	S
H1_Bulk_29_scaffold_6265_1	MER0222684_M04	WP_033363699.1 peptidase M4	Dactylosporangium aurantiacum	Actinobacteria	Actinobacteria	M
H1_Bulk_29_scaffold_6295_1	MER0220601_M04	WP_027346267.1 zinc metalloprotease	Hamadaea tsunoensis	Actinobacteria	Actinobacteria	M
H1_Bulk_29_scaffold_65294_2	MER0489411_S09C	RLC83306.1 S9 family peptidase, partial	Chloroflexi bacterium	Chloroflexi		S
H1_Bulk_29_scaffold_6609_1	MER0063329_M01	ALI37409.1 Aminopeptidase N	Candidatus Nitrosocosmicus oleophilus	Thaumarchaeota	Nitrososphaeria	M
H1_Bulk_29_scaffold_6636_1	MER0324238_M43B	WP_048117299.1 zinc metalloprotease	Methanosarcina vacuolata	Euryarchaeota	Methanomicrobia	M
H1_Bulk_29_scaffold_66977_1	MER0426820_A24A	PYQ96847.1 prepilin peptidase	Acidobacteria bacterium	Acidobacteria		A
H1_Bulk_29_scaffold_6911_2	MER0833115_M14A	PYS35050.1 peptidase M14	Acidobacteria bacterium	Acidobacteria		M
H1_Bulk_29_scaffold_7002_1	MER1017926_S14	OLB79583.1 ATP-dependent Clp protease proteolytic subunit	Alphaproteobacteria bacterium 13_2_20CM_2_64_7	Proteobacteria	Alphaproteobacteria	S
H1_Bulk_29_scaffold_7021_1	MER0877058_M41	WP_069764637.1 ATP-dependent zinc metalloprotease FtsH	Streptomyces sp. LUP47B	Actinobacteria	Actinobacteria	M
H1_Bulk_29_scaffold_7023_3	MER0324918_S08A	WP_013555311.1 peptidase S8	Deinococcus maricopensis	Deinococcus-Thermus	Deinococci	S
H1_Bulk_29_scaffold_7170_1	MER0072648_M41	WP_053238925.1 ATP-dependent metallopeptidase FtsH/Yme1/Tma family protein	Sandaracinus amylolyticus	Proteobacteria	Deltaproteobacteria	M
H1_Bulk_29_scaffold_7440_2	MER0274664_M20A	WP_027567208.1 peptidase T	Bradyrhizobium sp. URHA0013	Proteobacteria	Alphaproteobacteria	M
H1_Bulk_29_scaffold_7723_1	MER0127791_S53	WP_067934806.1 peptidase S53	Alicyclobacillus kakegawensis			S
H1_Bulk_29_scaffold_7837_1	MER0118345_S12	PYO74552.1 peptidase S41	Gemmatimonadetes bacterium	Gemmatimonadetes		S
H1_Bulk_29_scaffold_8101_1	MER0252374_S09A	RPJ84254.1 S9 family peptidase, partial	Acidobacteria bacterium	Acidobacteria		S
H1_Bulk_29_scaffold_8150_1	MER0063226_S08A	EQC43626.1 peptidase, S8/S53 family	Bacteriovorax sp. BSW11_IV	Proteobacteria	Oligoflexia	S
H1_Bulk_29_scaffold_8168_1	MER0497521_M06	WP_052386584.1 peptidase M6 immune inhibitor A	Dactylosporangium aurantiacum			M
H1_Bulk_29_scaffold_8231_1	MER0178978_M04	WP_029338951.1 M4 family peptidase	Geodermatophilaceae bacterium URHB0048	Actinobacteria	Actinobacteria	M
H1_Bulk_29_scaffold_8465_1	MER0165580_M01	ALI37409.1 Aminopeptidase N	Candidatus Nitrosocosmicus oleophilus	Thaumarchaeota	Nitrososphaeria	M
H1_Bulk_29_scaffold_8524_1	MER0040037_S01A	WP_108076544.1 serine protease	Vitiosangium sp. GDMCC 1.1324	Proteobacteria	Deltaproteobacteria	S
H1_Bulk_29_scaffold_8813_2	MER0246861_S26A	PYR91170.1 signal peptidase I	Acidobacteria bacterium	Acidobacteria		S
H1_Bulk_29_scaffold_8915_1	MER0497632_M04	WP_033363699.1 peptidase M4	Dactylosporangium aurantiacum	Actinobacteria	Actinobacteria	M
H1_Bulk_29_scaffold_9093_1	MER0050195_M20F	OLC18716.1 dipeptidase	Deltaproteobacteria bacterium 13_1_40CM_68_24	Proteobacteria	Deltaproteobacteria	M
H1_Bulk_29_scaffold_9531_1	MER0129658_S08A	WP_052387044.1 serine protease	Dactylosporangium aurantiacum			S
H1_Bulk_29_scaffold_976_2	MER0251461_C82A	SEQ95433.1 Lipoprotein-anchoring transpeptidase ErfK/SrfK	Friedmanniella flava	Actinobacteria	Actinobacteria	C
H1_Bulk_29_scaffold_9971_2	MER0341428_M03A	KRA66567.1 peptidase M3	Caulobacter sp. Root655	Proteobacteria	Alphaproteobacteria	M
H1_Bulk_30_scaffold_10290_2	MER1014240_S14	WP_074702141.1 ATP-dependent Clp protease proteolytic subunit	Arthrobacter crystallopoietes	Actinobacteria	Actinobacteria	S
H1_Bulk_30_scaffold_10423_1	MER0428736_C01A	WP_097001002.1 cysteine protease	Persephonella hydrogeniphila	Aquificae	Aquificae	C
H1_Bulk_30_scaffold_10424_1	MER0428736_C01A	PYX75059.1 cysteine protease	Acidobacteria bacterium	Acidobacteria		C
H1_Bulk_30_scaffold_11549_1	MER0114482_S01A	WP_104983789.1 S1 family peptidase	Sorangium cellulosum	Proteobacteria	Deltaproteobacteria	S
H1_Bulk_30_scaffold_11847_1	MER0337316_S41A	WP_007590590.1 S41 family peptidase	Bradyrhizobium sp. WSM1253	Proteobacteria	Alphaproteobacteria	S
H1_Bulk_30_scaffold_11976_1	MER0065989_S08X	PYQ67748.1 peptidase	Acidobacteria bacterium	Acidobacteria		S
H1_Bulk_30_scaffold_12049_1	MER0893190_M50B	WP_112240715.1 RIP metalloprotease	Kribbella sp. NEAU-SW521	Actinobacteria	Actinobacteria	M
H1_Bulk_30_scaffold_1206_1	MER0165580_M01	AFU60420.1 putative membrane alanyl aminopeptidase	Candidatus Nitrososphaera gargensis Ga9.2	Thaumarchaeota	Nitrososphaeria	M
H1_Bulk_30_scaffold_12415_1	MER0057016_S08A	WP_089253445.1 S8 family peptidase	Asanoa hainanensis	Actinobacteria	Actinobacteria	S
H1_Bulk_30_scaffold_12723_1	MER0117120_S41A	WP_012589685.1 S41 family peptidase	Methylocella silvestris	Proteobacteria	Alphaproteobacteria	S
H1_Bulk_30_scaffold_12882_2	MER0132286_S01C	WP_052180554.1 serine protease	Solirubrobacterales bacterium URHD0059			S
H1_Bulk_30_scaffold_12899_2	MER0742347_C82A	WP_111385364.1 L,D-transpeptidase	Rhodoplanes piscinae	Proteobacteria	Alphaproteobacteria	C
H1_Bulk_30_scaffold_12991_1	MER0497869_S53	WP_023362278.1 serine protease	Actinoplanes friuliensis	Actinobacteria	Actinobacteria	S
H1_Bulk_30_scaffold_13129_1	MER0019297_S49A	OLB69731.1 S49 family peptidase	Alphaproteobacteria bacterium 13_2_20CM_2_64_7	Proteobacteria	Alphaproteobacteria	S
H1_Bulk_30_scaffold_13210_1	MER0964445_S01B	GAW52075.1 peptidase S1 and S6, chymotrypsin/Hap	Nocardioides sp. PD653-B2	Actinobacteria	Actinobacteria	S
H1_Bulk_30_scaffold_13241_1	MER0132402_S01C	WP_107569954.1 trypsin-like serine protease	Conexibacter sp. Seoho-28	Actinobacteria	Thermoleophilia	S
H1_Bulk_30_scaffold_13532_2	MER0188174_M57	WP_120608946.1 protease	Corallococcus sp. CA053C	Proteobacteria	Deltaproteobacteria	M
H1_Bulk_30_scaffold_13556_1	MER0222399_S08A	WP_033361240.1 serine protease	Dactylosporangium aurantiacum	Actinobacteria	Actinobacteria	S
H1_Bulk_30_scaffold_13806_1	MER0501105_C01A	WP_014216539.1 peptidase C1	Niastella koreensis	Bacteroidetes	Chitinophagia	C
H1_Bulk_30_scaffold_13837_2	MER0428736_C01A	PYJ90670.1 peptidase	Verrucomicrobia bacterium	Verrucomicrobia		C
H1_Bulk_30_scaffold_14124_1	MER0178978_M04	WP_091287161.1 M4 family peptidase	Amycolatopsis xylanica	Actinobacteria	Actinobacteria	M
H1_Bulk_30_scaffold_14574_2	MER0187330_M16B	OLC18375.1 peptidase M16	Deltaproteobacteria bacterium 13_1_40CM_68_24	Proteobacteria	Deltaproteobacteria	M
H1_Bulk_30_scaffold_14796_1	MER0287210_M50B	WP_012936043.1 site-2 protease family protein	Conexibacter woesei	Actinobacteria	Thermoleophilia	M
H1_Bulk_30_scaffold_14852_2	MER0462727_C82B	WP_027515464.1 L,D-transpeptidase	Bradyrhizobium sp. WSM1417	Proteobacteria	Alphaproteobacteria	C
H1_Bulk_30_scaffold_15157_2	MER0252701_M10B	WP_002616707.1 matrixin family metalloprotease	Stigmatella aurantiaca			M
H1_Bulk_30_scaffold_15205_1	MER1080182_S54	WP_028278236.1 rhomboid family intramembrane serine protease	Arthrobacter sp. I3	Actinobacteria	Actinobacteria	S
H1_Bulk_30_scaffold_15296_2	MER0096899_S14	WP_005267810.1 ATP-dependent Clp protease proteolytic subunit	Arthrobacter crystallopoietes	Actinobacteria	Actinobacteria	S
H1_Bulk_30_scaffold_15376_1	MER0407412_S01C	OLB72848.1 serine peptidase	Alphaproteobacteria bacterium 13_2_20CM_2_64_7	Proteobacteria	Alphaproteobacteria	S
H1_Bulk_30_scaffold_15461_1	MER0283581_S01C	WP_068030176.1 serine protease	Rhodoplanes sp. Z2-YC6860	Proteobacteria	Alphaproteobacteria	S
H1_Bulk_30_scaffold_1567_1	MER0335110_M01	ALI37409.1 Aminopeptidase N	Candidatus Nitrosocosmicus oleophilus	Thaumarchaeota	Nitrososphaeria	M
H1_Bulk_30_scaffold_16092_1	MER0072554_M17	WP_044425762.1 leucyl aminopeptidase	Skermanella aerolata	Proteobacteria	Alphaproteobacteria	M
H1_Bulk_30_scaffold_16294_2	MER0127579_S26A	WP_114775024.1 signal peptidase I	Hymenobacteraceae bacterium SYSU D60016			S
H1_Bulk_30_scaffold_16565_2	MER0246861_S26A	PYR91170.1 signal peptidase I	Acidobacteria bacterium	Acidobacteria		S
H1_Bulk_30_scaffold_1667_2	MER0283581_S01C	WP_044427740.1 serine protease	Skermanella aerolata	Proteobacteria	Alphaproteobacteria	S
H1_Bulk_30_scaffold_17064_1	MER0960238_S01B	SNR62529.1 serine protease, S1-C subfamily, contains C-terminal PDZ domain	Blastococcus sp. DSM 44272	Actinobacteria	Actinobacteria	S
H1_Bulk_30_scaffold_17087_1	MER0092648_S01E	WP_034590401.1 S1 family peptidase	Hamadaea tsunoensis	Actinobacteria	Actinobacteria	S
H1_Bulk_30_scaffold_17436_1	MER0337211_S41A	WP_018459850.1 MULTISPECIES: S41 family peptidase	Bradyrhizobium	Proteobacteria	Alphaproteobacteria	S
H1_Bulk_30_scaffold_17867_1	MER0500071_S08A	OFZ31321.1 protease	Bdellovibrionales bacterium RIFCSPHIGHO2_01_FULL_40_29	Proteobacteria	Oligoflexia	S
H1_Bulk_30_scaffold_17938_1	MER0428736_C01A	WP_012507761.1 cysteine protease	Pelodictyon phaeoclathratiforme	Chlorobi	Chlorobia	C
H1_Bulk_30_scaffold_18129_1	MER0051890_S41A	PYQ63155.1 S41 family peptidase	Acidobacteria bacterium	Acidobacteria		S
H1_Bulk_30_scaffold_18293_1	MER0211350_S01C	ALI36470.1 Putative serine protease HhoA precursor	Candidatus Nitrosocosmicus oleophilus	Thaumarchaeota	Nitrososphaeria	S
H1_Bulk_30_scaffold_18394_2	MER0081420_M24B	RTL60269.1 aminopeptidase P family protein	Sphingobacteriales bacterium	Bacteroidetes	Sphingobacteriia	M
H1_Bulk_30_scaffold_18418_1	MER0348838_M48B	WP_121033325.1 zinc metalloprotease HtpX	Terracoccus luteus	Actinobacteria	Actinobacteria	M
H1_Bulk_30_scaffold_18625_1	MER0858795_M36	WP_113568614.1 peptidase	Rhizobiales bacterium	Proteobacteria	Alphaproteobacteria	M
H1_Bulk_30_scaffold_18914_1	MER0246861_S26A	RME44296.1 signal peptidase I	Chloroflexi bacterium	Chloroflexi		S
H1_Bulk_30_scaffold_18955_1	MER0231750_S08A	ALI34875.1 Alkaline protease precursor	Candidatus Nitrosocosmicus oleophilus	Thaumarchaeota	Nitrososphaeria	S
H1_Bulk_30_scaffold_18984_1	MER0088776_M24A	SOD94073.1 methionine aminopeptidase, type I	Blastococcus sp. DSM 44270	Actinobacteria	Actinobacteria	M
H1_Bulk_30_scaffold_19733_1	MER0337691_S41A	WP_028061658.1 S41 family peptidase	Solirubrobacter sp. URHD0082	Actinobacteria	Thermoleophilia	S
H1_Bulk_30_scaffold_1978_1	MER0245306_M20A	WP_121248737.1 M20 family peptidase	Solirubrobacter pauli	Actinobacteria	Thermoleophilia	M
H1_Bulk_30_scaffold_19793_1	MER0461723_C82B	WP_092032194.1 L,D-transpeptidase	Bradyrhizobium sp. OK095	Proteobacteria	Alphaproteobacteria	C
H1_Bulk_30_scaffold_20030_1	MER0153624_C82B	WP_035458779.1 L,D-transpeptidase	Microvirga flocculans	Proteobacteria	Alphaproteobacteria	C
H1_Bulk_30_scaffold_20561_1	MER0428209_C01A	OLC26960.1 peptidase C1	Chloroflexi bacterium 13_1_40CM_65_17	Chloroflexi		C
H1_Bulk_30_scaffold_2136_1	MER0235032_U62	WP_044429703.1 metalloprotease TldD	Skermanella aerolata	Proteobacteria	Alphaproteobacteria	U
H1_Bulk_30_scaffold_21648_1	MER0188174_M57	WP_120205478.1 protease	Corallococcus sp. H22C18031201	Proteobacteria	Deltaproteobacteria	M
H1_Bulk_30_scaffold_22_3	MER0377045_C40	AUG87338.1 peptidase	Streptomyces phage HaugeAnator	Uroviricota	Caudoviricetes	C
H1_Bulk_30_scaffold_22100_1	MER0461758_C82B	WP_028349301.1 L,D-transpeptidase	Bradyrhizobium elkanii	Proteobacteria	Alphaproteobacteria	C
H1_Bulk_30_scaffold_2262_3	MER0462326_C82B	WP_037019395.1 L,D-transpeptidase	Rhizobiales bacterium YIM 77505	Proteobacteria	Alphaproteobacteria	C
H1_Bulk_30_scaffold_22624_1	MER0348838_M48B	WP_026856980.1 zinc metalloprotease HtpX	Geodermatophilaceae bacterium URHB0062	Actinobacteria	Actinobacteria	M
H1_Bulk_30_scaffold_22769_1	MER0408504_S01C	WP_105349293.1 trypsin-like serine protease	Mycobacterium sp. ITM-2016-00318	Actinobacteria	Actinobacteria	S
H1_Bulk_30_scaffold_2280_1	MER0100619_M41	WP_046862710.1 ATP-dependent metallopeptidase FtsH/Yme1/Tma family protein	Microvirga massiliensis	Proteobacteria	Alphaproteobacteria	M
H1_Bulk_30_scaffold_22924_1	MER0088776_M24A	SNR98480.1 methionine aminopeptidase, type I	Geodermatophilus pulveris	Actinobacteria	Actinobacteria	M
H1_Bulk_30_scaffold_2506_2	MER0407412_S01C	OLB72848.1 serine peptidase	Alphaproteobacteria bacterium 13_2_20CM_2_64_7	Proteobacteria	Alphaproteobacteria	S
H1_Bulk_30_scaffold_2538_1	MER0100619_M41	WP_104522353.1 ATP-dependent metallopeptidase FtsH/Yme1/Tma family protein	Rhodopila globiformis	Proteobacteria	Alphaproteobacteria	M
H1_Bulk_30_scaffold_2586_1	MER0367418_M41	WP_044431154.1 ATP-dependent metallopeptidase FtsH/Yme1/Tma family protein	Skermanella aerolata	Proteobacteria	Alphaproteobacteria	M
H1_Bulk_30_scaffold_2780_1	MER0314634_S53	WP_010499475.1 peptidase S53	Paenibacillus elgii	Firmicutes	Bacilli	S
H1_Bulk_30_scaffold_2819_1	MER0407412_S01C	OLB72848.1 serine peptidase	Alphaproteobacteria bacterium 13_2_20CM_2_64_7	Proteobacteria	Alphaproteobacteria	S
H1_Bulk_30_scaffold_3185_1	MER0497521_M06	WP_052386584.1 peptidase M6 immune inhibitor A	Dactylosporangium aurantiacum			M
H1_Bulk_30_scaffold_3590_1	MER0131543_S08A	WP_052387044.1 serine protease	Dactylosporangium aurantiacum			S
H1_Bulk_30_scaffold_3671_1	MER0230198_S09C	ALI34418.1 Prolyl tripeptidyl peptidase precursor	Candidatus Nitrosocosmicus oleophilus	Thaumarchaeota	Nitrososphaeria	S
H1_Bulk_30_scaffold_3702_1	MER0117120_S41A	WP_037020046.1 S41 family peptidase	Rhizobiales bacterium YIM 77505	Proteobacteria	Alphaproteobacteria	S
H1_Bulk_30_scaffold_3716_1	MER0086004_S08A	CUR12327.1 N-terminal cyanobactin protease	Planktothrix serta PCC 8927			S
H1_Bulk_30_scaffold_3921_1	MER0251201_S12	WP_013862590.1 D-Ala-D-Ala carboxypeptidase	Microlunatus phosphovorus	Actinobacteria	Actinobacteria	S
H1_Bulk_30_scaffold_4471_3	MER0408245_S01C	OLB70704.1 serine protease	Alphaproteobacteria bacterium 13_2_20CM_2_64_7	Proteobacteria	Alphaproteobacteria	S
H1_Bulk_30_scaffold_4530_1	MER0222399_S08A	WP_033361240.1 serine protease	Dactylosporangium aurantiacum	Actinobacteria	Actinobacteria	S
H1_Bulk_30_scaffold_4751_2	MER0194523_S08A	ASN53497.1 KP-43 peptidase	Sinomonas sp. R1AF57	Actinobacteria	Actinobacteria	S
H1_Bulk_30_scaffold_4883_2	MER0337211_S41A	WP_115693009.1 S41 family peptidase	Pseudolabrys taiwanensis	Proteobacteria	Alphaproteobacteria	S
H1_Bulk_30_scaffold_5132_1	MER0834321_M14A	PYS35050.1 peptidase M14	Acidobacteria bacterium	Acidobacteria		M
H1_Bulk_30_scaffold_5165_2	MER0317497_M81	WP_044435485.1 M81 family peptidase	Skermanella aerolata	Proteobacteria	Alphaproteobacteria	M
H1_Bulk_30_scaffold_5191_2	MER0915036_M16A	OLB74791.1 peptidase M16	Alphaproteobacteria bacterium 13_2_20CM_2_64_7	Proteobacteria	Alphaproteobacteria	M
H1_Bulk_30_scaffold_5283_1	MER0040816_M16B	PRP89106.1 putative Zn-dependent peptidase	Planoprotostelium fungivorum	Evosea	Variosea	M
H1_Bulk_30_scaffold_5441_1	MER0337792_S41A	PYR49034.1 S41 family peptidase	Acidobacteria bacterium	Acidobacteria		S
H1_Bulk_30_scaffold_5795_1	MER0178978_M04	WP_091287161.1 M4 family peptidase	Amycolatopsis xylanica	Actinobacteria	Actinobacteria	M
H1_Bulk_30_scaffold_6680_1	MER0314634_S53	PZR96079.1 peptidase S53	candidate division AD3 bacterium	Candidatus Dormibacteraeota		S
H1_Bulk_30_scaffold_6964_1	MER0132726_S53	WP_126631663.1 peptidase S8	Ktedonobacterales bacterium Uno16	Chloroflexi	Ktedonobacteria	S
H1_Bulk_30_scaffold_7105_2	MER0337211_S41A	WP_122400425.1 S41 family peptidase	Bradyrhizobium sp. ORS 3257	Proteobacteria	Alphaproteobacteria	S
H1_Bulk_30_scaffold_7197_1	MER0129123_M50B	WP_079549663.1 site-2 protease family protein	Arthrobacter sp. 49Tsu3.1M3	Actinobacteria	Actinobacteria	M
H1_Bulk_30_scaffold_7824_1	MER0337991_S41A	OGA41550.1 peptidase S41	Betaproteobacteria bacterium RIFCSPLOWO2_12_FULL_68_19	Proteobacteria	Betaproteobacteria	S
H1_Bulk_30_scaffold_8089_1	MER0834321_M14A	AAZ71809.1 carboxypeptidase A	Methanosarcina barkeri str. Fusaro	Euryarchaeota	Methanomicrobia	M
H1_Bulk_30_scaffold_8130_2	MER0178978_M04	WP_029634899.1 peptidase M4 family protein	Scytonema hofmanni UTEX B 1581	Cyanobacteria		M
H1_Bulk_30_scaffold_8507_1	MER0132850_S53	ACU72534.1 serine protease	Catenulispora acidiphila DSM 44928	Actinobacteria	Actinobacteria	S
H1_Bulk_30_scaffold_8814_1	MER0220601_M04	WP_086682835.1 peptidase M4 family protein	Amycolatopsis pretoriensis			M
H1_Bulk_30_scaffold_8934_1	MER0127579_S26A	SDT20469.1 signal peptidase I	Marmoricola scoriae	Actinobacteria	Actinobacteria	S
H1_Bulk_30_scaffold_9127_1	MER0364071_C01A	ACX43954.1 cysteine protease 1	Brachiaria hybrid cultivar	Streptophyta	Magnoliopsida	C
H1_Bulk_30_scaffold_9847_1	MER0133108_M41	WP_015796974.1 ATP-dependent zinc metalloprotease FtsH	Catenulispora acidiphila	Actinobacteria	Actinobacteria	M
H1_Bulk_30_scaffold_9921_1	MER0133055_M04	WP_122981650.1 peptidase M4 family protein	Actinoplanes teichomyceticus	Actinobacteria	Actinobacteria	M
H1_Bulk_30_scaffold_9958_1	MER0096899_S14	SDP56496.1 ATP-dependent Clp protease, protease subunit	Arthrobacter sp. ok909	Actinobacteria	Actinobacteria	S
H1_Bulk_Litter_4_scaffold_1066_2	MER0099641_S01C	PZN27763.1 protease	Proteobacteria bacterium	Proteobacteria		S
H1_Bulk_Litter_4_scaffold_10773_1	MER1014656_S49C	WP_097653083.1 ATP-dependent Clp protease proteolytic subunit	Candidatus Chloroploca asiatica	Chloroflexi	Chloroflexia	S
H1_Bulk_Litter_4_scaffold_11110_1	MER0333341_S26A	WP_056135197.1 signal peptidase I	Massilia sp. Root133	Proteobacteria	Betaproteobacteria	S
H1_Bulk_Litter_4_scaffold_11478_2	MER0822409_M04	WP_120557208.1 peptidase M4	Corallococcus sp. AB050A			M
H1_Bulk_Litter_4_scaffold_12337_1	MER0033995_M02	WP_115937594.1 peptidase M2 family protein	Aestuariispira insulae	Proteobacteria	Alphaproteobacteria	M
H1_Bulk_Litter_4_scaffold_12351_2	MER0964484_S01B	PYS75004.1 serine protease	Acidobacteria bacterium	Acidobacteria		S
H1_Bulk_Litter_4_scaffold_12643_1	MER0283204_S41A	PYT31409.1 S41 family peptidase	Acidobacteria bacterium	Acidobacteria		S
H1_Bulk_Litter_4_scaffold_1365_2	MER0126565_S26A	PID37937.1 signal peptidase I	Proteobacteria bacterium	Proteobacteria		S
H1_Bulk_Litter_4_scaffold_13704_1	MER0086457_S08A	WP_123601220.1 S8 family peptidase	Micromonospora sp. Llam0	Actinobacteria	Actinobacteria	S
H1_Bulk_Litter_4_scaffold_14_5	MER0239787_S01A	WP_096086831.1 trypsin-like serine protease	Agaribacterium haliotis	Proteobacteria	Gammaproteobacteria	S
H1_Bulk_Litter_4_scaffold_14212_2	MER0088776_M24A	PZN22401.1 type I methionyl aminopeptidase	Proteobacteria bacterium	Proteobacteria		M
H1_Bulk_Litter_4_scaffold_14416_2	MER0737573_C82A	SDN90119.1 Lipoprotein-anchoring transpeptidase ErfK/SrfK	Afipia sp. GAS231	Proteobacteria	Alphaproteobacteria	C
H1_Bulk_Litter_4_scaffold_14588_1	MER0130102_C82A	WP_116782017.1 murein L,D-transpeptidase	Anaerolineales bacterium			C
H1_Bulk_Litter_4_scaffold_14612_1	MER0129226_S08A	PWU82664.1 peptidase S8	Thaumarchaeota archaeon	Thaumarchaeota		S
H1_Bulk_Litter_4_scaffold_15467_1	MER0962725_S01C	OJW21487.1 serine protease	Planctomycetales bacterium 71-10	Planctomycetes	Planctomycetia	S
H1_Bulk_Litter_4_scaffold_15589_2	MER0132850_S53	ACU72534.1 serine protease	Catenulispora acidiphila DSM 44928	Actinobacteria	Actinobacteria	S
H1_Bulk_Litter_4_scaffold_15927_1	MER0059242_M23B	WP_084128023.1 peptidase M23	Cellvibrio mixtus			M
H1_Bulk_Litter_4_scaffold_17102_2	MER0050195_M20F	OLC71540.1 dipeptidase	Deltaproteobacteria bacterium 13_1_40CM_4_68_19	Proteobacteria	Deltaproteobacteria	M
H1_Bulk_Litter_4_scaffold_17443_1	MER0235882_S41A	PYQ63155.1 S41 family peptidase	Acidobacteria bacterium	Acidobacteria		S
H1_Bulk_Litter_4_scaffold_1749_1	MER0303559_S41A	WP_056131617.1 MULTISPECIES: peptidase S41	Massilia	Proteobacteria	Betaproteobacteria	S
H1_Bulk_Litter_4_scaffold_17551_1	MER0337792_S41A	PYR29195.1 S41 family peptidase, partial	Acidobacteria bacterium	Acidobacteria		S
H1_Bulk_Litter_4_scaffold_18184_1	MER0285391_M48C	WP_018612121.1 M48 family peptidase	Segetibacter koreensis	Bacteroidetes	Chitinophagia	M
H1_Bulk_Litter_4_scaffold_1819_3	MER0903559_M61	PZN20247.1 S41 family peptidase	Proteobacteria bacterium	Proteobacteria		M
H1_Bulk_Litter_4_scaffold_1843_2	MER0099641_S01C	PZN27763.1 protease	Proteobacteria bacterium	Proteobacteria		S
H1_Bulk_Litter_4_scaffold_18669_1	MER0211350_S01C	ALI36470.1 Putative serine protease HhoA precursor	Candidatus Nitrosocosmicus oleophilus	Thaumarchaeota	Nitrososphaeria	S
H1_Bulk_Litter_4_scaffold_187_3	MER0115692_C40	ATW62469.1 peptidase	Streptomyces phage WRightOn	Uroviricota	Caudoviricetes	C
H1_Bulk_Litter_4_scaffold_18825_1	MER0740567_C82A	PIE05956.1 L,D-transpeptidase	Sorangium cellulosum	Proteobacteria	Deltaproteobacteria	C
H1_Bulk_Litter_4_scaffold_1895_3	MER0153941_M10B	AGC71423.1 peptidase M10A and M12B matrixin and adamalysin	uncultured bacterium A1Q1_fos_1070			M
H1_Bulk_Litter_4_scaffold_19058_1	MER0368261_S01E	WP_099923473.1 trypsin-like serine protease	Streptomyces sp. 94	Actinobacteria	Actinobacteria	S
H1_Bulk_Litter_4_scaffold_1940_1	MER0220601_M04	WP_027346267.1 zinc metalloprotease	Hamadaea tsunoensis	Actinobacteria	Actinobacteria	M
H1_Bulk_Litter_4_scaffold_19432_1	MER0929043_M16B	PZN26008.1 peptidase M16	Proteobacteria bacterium	Proteobacteria		M
H1_Bulk_Litter_4_scaffold_19464_1	MER0062027_S01C	OOO00877.1 putative serine protease HhoB	Chromatiales bacterium USCg_Taylor	Proteobacteria	Gammaproteobacteria	S
H1_Bulk_Litter_4_scaffold_19925_2	MER0114204_M01	PZN17081.1 metallopeptidase, partial	Proteobacteria bacterium	Proteobacteria		M
H1_Bulk_Litter_4_scaffold_20438_2	MER0351010_S11	OLB70206.1 D-alanyl-D-alanine carboxypeptidase	Alphaproteobacteria bacterium 13_2_20CM_2_64_7	Proteobacteria	Alphaproteobacteria	S
H1_Bulk_Litter_4_scaffold_2116_1	MER0000325_S08A	ACM42424.1 subtilisin serine protease	Chaetomium globosum	Ascomycota	Sordariomycetes	S
H1_Bulk_Litter_4_scaffold_2145_1	MER0072648_M41	WP_062063216.1 ATP-dependent zinc metalloprotease FtsH	Cellvibrio sp. OA-2007	Proteobacteria	Gammaproteobacteria	M
H1_Bulk_Litter_4_scaffold_2567_1	MER0300681_M41	KLD65697.1 ATP-dependent metalloprotease	Luteibacter rhizovicinus DSM 16549	Proteobacteria	Gammaproteobacteria	M
H1_Bulk_Litter_4_scaffold_2699_2	MER0178978_M04	WP_044435105.1 peptidase M4 family protein	Skermanella aerolata	Proteobacteria	Alphaproteobacteria	M
H1_Bulk_Litter_4_scaffold_2778_1	MER0138766_M41	WP_023458538.1 ATP-dependent metallopeptidase FtsH/Yme1/Tma family protein	Asticcacaulis sp. AC466	Proteobacteria	Alphaproteobacteria	M
H1_Bulk_Litter_4_scaffold_2910_1	MER0099641_S01C	PZN27763.1 protease	Proteobacteria bacterium	Proteobacteria		S
H1_Bulk_Litter_4_scaffold_3039_2	MER0000325_S08A	ACM42424.1 subtilisin serine protease	Chaetomium globosum	Ascomycota	Sordariomycetes	S
H1_Bulk_Litter_4_scaffold_3133_1	MER0086457_S08A	XP_003660021.1 serine protease	Thermothelomyces thermophila ATCC 42464	Ascomycota	Sordariomycetes	S
H1_Bulk_Litter_4_scaffold_3184_2	MER0099641_S01C	PZN27763.1 protease	Proteobacteria bacterium	Proteobacteria		S
H1_Bulk_Litter_4_scaffold_3246_2	MER0301495_S01D	WP_081167255.1 serine protease	Niastella populi	Bacteroidetes	Chitinophagia	S
H1_Bulk_Litter_4_scaffold_3374_2	MER0144190_S53	PYS81511.1 peptidase S53 propeptide	Acidobacteria bacterium	Acidobacteria		S
H1_Bulk_Litter_4_scaffold_3454_1	MER0504032_S08X	WP_116809172.1 peptidase S53	Steroidobacter cummioxidans			S
H1_Bulk_Litter_4_scaffold_3691_2	MER0501105_C01A	WP_014216539.1 peptidase C1	Niastella koreensis	Bacteroidetes	Chitinophagia	C
H1_Bulk_Litter_4_scaffold_3876_2	MER0005718_S01C	WP_121406353.1 serine protease	Streptomyces sp. 57	Actinobacteria	Actinobacteria	S
H1_Bulk_Litter_4_scaffold_4235_1	MER0337755_S41A	WP_056134435.1 MULTISPECIES: S41 family peptidase	Massilia	Proteobacteria	Betaproteobacteria	S
H1_Bulk_Litter_4_scaffold_4699_1	MER0144190_S53	PYS81511.1 peptidase S53 propeptide	Acidobacteria bacterium	Acidobacteria		S
H1_Bulk_Litter_4_scaffold_4975_2	MER0508929_S41A	WP_028969510.1 S41 family peptidase	Sphingomonas sp. URHD0057			S
H1_Bulk_Litter_4_scaffold_5203_1	MER0336965_S41A	WP_081200213.1 tail-specific protease	Niastella yeongjuensis	Bacteroidetes	Chitinophagia	S
H1_Bulk_Litter_4_scaffold_5957_3	MER0014898_C40	AUG87402.1 peptidase	Streptomyces phage Percastrophe	Uroviricota	Caudoviricetes	C
H1_Bulk_Litter_4_scaffold_6199_1	MER0349207_M48B	PZN26980.1 protease HtpX	Proteobacteria bacterium	Proteobacteria		M
H1_Bulk_Litter_4_scaffold_6355_2	MER0091734_S26A	WP_047513477.1 MULTISPECIES: signal peptidase I	Rhizobium	Proteobacteria	Alphaproteobacteria	S
H1_Bulk_Litter_4_scaffold_6572_3	MER0296331_M48B	AFU59476.1 putative protease htpX	Candidatus Nitrososphaera gargensis Ga9.2	Thaumarchaeota	Nitrososphaeria	M
H1_Bulk_Litter_4_scaffold_6700_1	MER1066457_S49A	PZN26434.1 signal peptide peptidase SppA	Proteobacteria bacterium	Proteobacteria		S
H1_Bulk_Litter_4_scaffold_6911_1	MER0130078_S12	GBD19750.1 L,D-transpeptidase 1	bacterium HR28			S
H1_Bulk_Litter_4_scaffold_6954_1	MER0962725_S01C	OJW21487.1 serine protease	Planctomycetales bacterium 71-10	Planctomycetes	Planctomycetia	S
H1_Bulk_Litter_4_scaffold_7194_1	MER0178978_M04	WP_092273213.1 M4 family peptidase	Duganella sp. CF402	Proteobacteria	Betaproteobacteria	M
H1_Bulk_Litter_4_scaffold_7296_1	MER0406435_S01E	PUA30666.1 serine peptidase	Cellvibrio sp. 79	Proteobacteria	Gammaproteobacteria	S
H1_Bulk_Litter_4_scaffold_73_1	MER0290401_M19	WP_113177436.1 membrane dipeptidase	Rhizobiales bacterium	Proteobacteria	Alphaproteobacteria	M
H1_Bulk_Litter_4_scaffold_7564_1	MER0222591_M14A	XP_003661845.1 carboxypeptidase	Thermothelomyces thermophila ATCC 42464	Ascomycota	Sordariomycetes	M
H1_Bulk_Litter_4_scaffold_7919_1	MER0050675_S08A	XP_003664669.1 protease	Thermothelomyces thermophila ATCC 42464	Ascomycota	Sordariomycetes	S
H1_Bulk_Litter_4_scaffold_8049_2	MER0367661_S01A	WP_104983789.1 S1 family peptidase	Sorangium cellulosum	Proteobacteria	Deltaproteobacteria	S
H1_Bulk_Litter_4_scaffold_8167_1	MER0364225_M42	WP_023724411.1 M42 family peptidase	Mesorhizobium sp. LSHC414A00	Proteobacteria	Alphaproteobacteria	M
H1_Bulk_Litter_4_scaffold_8268_1	MER0178978_M04	WP_054235462.1 MULTISPECIES: M4 family peptidase	Streptomyces	Actinobacteria	Actinobacteria	M
H1_Bulk_Litter_4_scaffold_8492_1	MER0239579_S41A	WP_076343622.1 tail-specific protease	Paludisphaera borealis	Planctomycetes	Planctomycetia	S
H1_Bulk_Litter_4_scaffold_9670_1	MER0050675_S08A	PVI05084.1 subtilisin-like protease Pr1A	Periconia macrospinosa	Ascomycota	Dothideomycetes	S
H1_Bulk_Litter_4_scaffold_9702_2	MER0742347_C82A	WP_111385364.1 L,D-transpeptidase	Rhodoplanes piscinae	Proteobacteria	Alphaproteobacteria	C
H1_Bulk_Litter_4_scaffold_9903_1	MER0065488_S09C	ALI34418.1 Prolyl tripeptidyl peptidase precursor	Candidatus Nitrosocosmicus oleophilus	Thaumarchaeota	Nitrososphaeria	S
H1_Bulk_Litter_5_scaffold_10191_2	MER0178978_M04	WP_096562174.1 peptidase M4 family protein	Scytonema sp. NIES-4073	Cyanobacteria		M
H1_Bulk_Litter_5_scaffold_10331_2	MER0428449_C01A	WP_124747363.1 aminopeptidase	Glaciecola sp. THG-3.7	Proteobacteria	Gammaproteobacteria	C
H1_Bulk_Litter_5_scaffold_10567_1	MER0469891_M15C	WP_083821232.1 M15 family peptidase	Candidatus Odyssella thessalonicensis			M
H1_Bulk_Litter_5_scaffold_10620_1	MER0000325_S08A	XP_003660021.1 serine protease	Thermothelomyces thermophila ATCC 42464	Ascomycota	Sordariomycetes	S
H1_Bulk_Litter_5_scaffold_10780_1	MER0235743_M01	RMH41929.1 peptidase M1	Deltaproteobacteria bacterium	Proteobacteria	Deltaproteobacteria	M
H1_Bulk_Litter_5_scaffold_10808_1	MER0153126_C82B	WP_037019395.1 L,D-transpeptidase	Rhizobiales bacterium YIM 77505	Proteobacteria	Alphaproteobacteria	C
H1_Bulk_Litter_5_scaffold_10835_2	MER0307081_S41A	WP_096358681.1 S41 family peptidase	Variibacter gotjawalensis	Proteobacteria	Alphaproteobacteria	S
H1_Bulk_Litter_5_scaffold_10889_1	MER1056526_S41A	WP_057857338.1 S41 family peptidase	Bradyrhizobium lablabi	Proteobacteria	Alphaproteobacteria	S
H1_Bulk_Litter_5_scaffold_11274_1	MER0203154_M04	WP_053334926.1 peptidase M4 family protein	Thermoanaerobaculum aquaticum	Acidobacteria	Thermoanaerobaculia	M
H1_Bulk_Litter_5_scaffold_114_2	MER1066213_S49C	WP_059060537.1 serine protease	Candidatus Protochlamydia naegleriophila	Chlamydiae	Chlamydiia	S
H1_Bulk_Litter_5_scaffold_1163_1	MER0131543_S08A	WP_052387044.1 serine protease	Dactylosporangium aurantiacum			S
H1_Bulk_Litter_5_scaffold_11761_1	MER0188570_M14A	XP_003661845.1 carboxypeptidase	Thermothelomyces thermophila ATCC 42464	Ascomycota	Sordariomycetes	M
H1_Bulk_Litter_5_scaffold_11873_1	MER0928545_M16C	OJU82528.1 metalloprotease	Chlamydia sp. 32-24	Chlamydiae	Chlamydiia	M
H1_Bulk_Litter_5_scaffold_12051_1	MER0963714_S01B	WP_100340445.1 serine protease	Mucilaginibacter auburnensis	Bacteroidetes	Sphingobacteriia	S
H1_Bulk_Litter_5_scaffold_12346_1	MER0091025_M12A	WP_046276931.1 zinc metalloprotease	Limnoraphis robusta	Cyanobacteria		M
H1_Bulk_Litter_5_scaffold_12394_2	MER0082080_C40	WP_011856819.1 peptidase M23	Mycobacterium sp. JLS			C
H1_Bulk_Litter_5_scaffold_12589_1	MER0742725_C82A	PZN27114.1 L,D-transpeptidase	Proteobacteria bacterium	Proteobacteria		C
H1_Bulk_Litter_5_scaffold_12688_1	MER0477319_M23B	WP_007645739.1 peptidase M23	Cellvibrio sp. BR	Proteobacteria	Gammaproteobacteria	M
H1_Bulk_Litter_5_scaffold_12703_1	MER0090837_S08A	RLC84090.1 peptidase S8	Chloroflexi bacterium	Chloroflexi		S
H1_Bulk_Litter_5_scaffold_12872_1	MER0296331_M48B	WP_124746382.1 protease	Glaciecola sp. THG-3.7	Proteobacteria	Gammaproteobacteria	M
H1_Bulk_Litter_5_scaffold_1297_3	MER0642934_C11X	PYJ99025.1 peptidase C11	Verrucomicrobia bacterium	Verrucomicrobia		C
H1_Bulk_Litter_5_scaffold_13055_1	MER0504032_S08X	WP_116809172.1 peptidase S53	Steroidobacter cummioxidans			S
H1_Bulk_Litter_5_scaffold_13070_1	MER0963431_S01C	PUA30666.1 serine peptidase	Cellvibrio sp. 79	Proteobacteria	Gammaproteobacteria	S
H1_Bulk_Litter_5_scaffold_1312_1	MER0165580_M01	AFU60420.1 putative membrane alanyl aminopeptidase	Candidatus Nitrososphaera gargensis Ga9.2	Thaumarchaeota	Nitrososphaeria	M
H1_Bulk_Litter_5_scaffold_13337_1	MER0079481_S10	XP_004342336.1 carboxypeptidase	Acanthamoeba castellanii str. Neff	Discosea		S
H1_Bulk_Litter_5_scaffold_13639_1	MER0014349_M03A	WP_056443591.1 M3 family peptidase	Caulobacter sp. Root1455	Proteobacteria	Alphaproteobacteria	M
H1_Bulk_Litter_5_scaffold_13645_1	MER0381017_S33	WP_078044367.1 MULTISPECIES: prolyl aminopeptidase	Cellvibrio	Proteobacteria	Gammaproteobacteria	S
H1_Bulk_Litter_5_scaffold_13906_2	MER0840910_M20A	WP_028250389.1 M20 family peptidase	Variovorax sp. URHB0020	Proteobacteria	Betaproteobacteria	M
H1_Bulk_Litter_5_scaffold_14496_1	MER0050675_S08A	XP_003664669.1 protease	Thermothelomyces thermophila ATCC 42464	Ascomycota	Sordariomycetes	S
H1_Bulk_Litter_5_scaffold_14626_2	MER0050195_M20F	OLC71540.1 dipeptidase	Deltaproteobacteria bacterium 13_1_40CM_4_68_19	Proteobacteria	Deltaproteobacteria	M
H1_Bulk_Litter_5_scaffold_14643_1	MER0308154_A08	OQX68272.1 signal peptidase II	Sorangiineae bacterium NIC37A_2	Proteobacteria	Deltaproteobacteria	A
H1_Bulk_Litter_5_scaffold_1482_1	MER0287709_M04	CRX38493.1 Putative thermolysin metallopeptidase	Estrella lausannensis	Chlamydiae	Chlamydiia	M
H1_Bulk_Litter_5_scaffold_14864_1	MER0243042_S08A	WP_013688250.1 peptidase S8	Fluviicola taffensis	Bacteroidetes	Flavobacteriia	S
H1_Bulk_Litter_5_scaffold_15010_1	MER0220261_S53	PYJ19048.1 serine protease	Verrucomicrobia bacterium	Verrucomicrobia		S
H1_Bulk_Litter_5_scaffold_15011_1	MER0099641_S01C	PZN27763.1 protease	Proteobacteria bacterium	Proteobacteria		S
H1_Bulk_Litter_5_scaffold_15144_1	MER1057074_S41A	WP_014221233.1 peptidase S41	Niastella koreensis	Bacteroidetes	Chitinophagia	S
H1_Bulk_Litter_5_scaffold_15144_2	MER1057074_S41A	WP_014221233.1 peptidase S41	Niastella koreensis	Bacteroidetes	Chitinophagia	S
H1_Bulk_Litter_5_scaffold_15164_1	MER0176697_U62	WP_044429703.1 metalloprotease TldD	Skermanella aerolata	Proteobacteria	Alphaproteobacteria	U
H1_Bulk_Litter_5_scaffold_15371_1	MER0065457_M48C	PYX76720.1 peptidase M48	Acidobacteria bacterium	Acidobacteria		M
H1_Bulk_Litter_5_scaffold_15459_2	MER0993977_S09A	OLC73000.1 peptidase S9	Deltaproteobacteria bacterium 13_1_40CM_4_68_19	Proteobacteria	Deltaproteobacteria	S
H1_Bulk_Litter_5_scaffold_16066_2	MER1014240_S14	WP_028930069.1 ATP-dependent Clp protease proteolytic subunit	Pseudonocardia asaccharolytica	Actinobacteria	Actinobacteria	S
H1_Bulk_Litter_5_scaffold_1611_2	MER1067626_S49B	OJV11342.1 peptidase	Chlamydiales bacterium 38-26	Chlamydiae	Chlamydiia	S
H1_Bulk_Litter_5_scaffold_16195_2	MER0088776_M24A	OFW03975.1 type I methionyl aminopeptidase	Acidobacteria bacterium RIFCSPLOWO2_02_FULL_67_36	Acidobacteria		M
H1_Bulk_Litter_5_scaffold_16230_1	MER0115693_S53	XP_004338605.1 Tripeptidylpeptidase 1, putative	Acanthamoeba castellanii str. Neff	Discosea		S
H1_Bulk_Litter_5_scaffold_16299_1	MER0247981_M24B	WP_013182907.1 aminopeptidase P family protein	Waddlia chondrophila	Chlamydiae	Chlamydiia	M
H1_Bulk_Litter_5_scaffold_16533_2	MER0308154_A08	OQX68272.1 signal peptidase II	Sorangiineae bacterium NIC37A_2	Proteobacteria	Deltaproteobacteria	A
H1_Bulk_Litter_5_scaffold_16659_2	MER0049176_S14	WP_072980662.1 ATP-dependent Clp protease proteolytic subunit	Fibrobacter sp. UWH4	Fibrobacteres	Fibrobacteria	S
H1_Bulk_Litter_5_scaffold_16935_2	MER0324238_M43B	WP_098515596.1 zinc metalloprotease	Bacillus thuringiensis	Firmicutes	Bacilli	M
H1_Bulk_Litter_5_scaffold_17007_1	MER0062937_S08A	ACX43965.1 cysteine protease 1	Brachiaria hybrid cultivar	Streptophyta	Magnoliopsida	S
H1_Bulk_Litter_5_scaffold_17097_1	MER0188174_M57	WP_120608946.1 protease	Corallococcus sp. CA053C	Proteobacteria	Deltaproteobacteria	M
H1_Bulk_Litter_5_scaffold_17166_1	MER0178978_M04	WP_026086622.1 peptidase M4 family protein	Fischerella muscicola	Cyanobacteria		M
H1_Bulk_Litter_5_scaffold_17226_1	MER0312659_S46	OJV97907.1 serine protease	Sphingobacteriales bacterium 44-61	Bacteroidetes	Sphingobacteriia	S
H1_Bulk_Litter_5_scaffold_174_1	MER0065474_M20F	WP_013925653.1 dipeptidase	Parachlamydia acanthamoebae	Chlamydiae	Chlamydiia	M
H1_Bulk_Litter_5_scaffold_17505_1	MER1017926_S14	OLB79583.1 ATP-dependent Clp protease proteolytic subunit	Alphaproteobacteria bacterium 13_2_20CM_2_64_7	Proteobacteria	Alphaproteobacteria	S
H1_Bulk_Litter_5_scaffold_17539_1	MER0407412_S01C	OLB72848.1 serine peptidase	Alphaproteobacteria bacterium 13_2_20CM_2_64_7	Proteobacteria	Alphaproteobacteria	S
H1_Bulk_Litter_5_scaffold_17555_1	MER0239838_C14B	WP_044890787.1 ICE-like protease	Myxococcus hansupus	Proteobacteria	Deltaproteobacteria	C
H1_Bulk_Litter_5_scaffold_17697_1	MER0090076_S11	WP_053094234.1 D-alanyl-D-alanine carboxypeptidase	Cellvibrio sp. pealriver	Proteobacteria	Gammaproteobacteria	S
H1_Bulk_Litter_5_scaffold_17952_1	MER1014656_S49C	OJX18028.1 ATP-dependent Clp protease proteolytic subunit	Devosia sp. 67-54	Proteobacteria	Alphaproteobacteria	S
H1_Bulk_Litter_5_scaffold_18231_1	MER0446057_C39	WP_025831380.1 peptidase domain-containing ABC transporter	Bacteroides stercorirosoris	Bacteroidetes	Bacteroidia	C
H1_Bulk_Litter_5_scaffold_18453_1	MER0317880_M17	PZN24861.1 leucyl aminopeptidase	Proteobacteria bacterium	Proteobacteria		M
H1_Bulk_Litter_5_scaffold_18489_2	MER1014656_S49C	PZN49539.1 ATP-dependent Clp protease proteolytic subunit, partial	Chloroflexi bacterium	Chloroflexi		S
H1_Bulk_Litter_5_scaffold_18829_1	MER0250613_S54	WP_006341090.1 rhomboid family intramembrane serine protease	Parachlamydia acanthamoebae	Chlamydiae	Chlamydiia	S
H1_Bulk_Litter_5_scaffold_18877_1	MER0178978_M04	PYX01758.1 peptidase M4 family protein	Acidobacteria bacterium	Acidobacteria		M
H1_Bulk_Litter_5_scaffold_18993_2	MER0095588_M19	WP_014804853.1 peptidase C26	Turneriella parva	Spirochaetes	Spirochaetia	M
H1_Bulk_Litter_5_scaffold_19473_1	MER0740567_C82A	PIE05956.1 L,D-transpeptidase	Sorangium cellulosum	Proteobacteria	Deltaproteobacteria	C
H1_Bulk_Litter_5_scaffold_19506_1	MER0086007_S08A	WP_084557964.1 peptidase S8	Hamadaea tsunoensis	Actinobacteria	Actinobacteria	S
H1_Bulk_Litter_5_scaffold_19681_1	MER0063839_M16C	OJV10813.1 metalloprotease	Chlamydiales bacterium 38-26	Chlamydiae	Chlamydiia	M
H1_Bulk_Litter_5_scaffold_19696_1	MER0170050_M16B	OLB74790.1 peptidase M16	Alphaproteobacteria bacterium 13_2_20CM_2_64_7	Proteobacteria	Alphaproteobacteria	M
H1_Bulk_Litter_5_scaffold_20046_1	MER0211890_S41A	WP_096030685.1 carboxy terminal-processing peptidase	Candidatus Protochlamydia massiliensis	Chlamydiae	Chlamydiia	S
H1_Bulk_Litter_5_scaffold_20296_1	MER0063839_M16C	WP_068470074.1 metalloprotease	Parachlamydia sp. C2	Chlamydiae	Chlamydiia	M
H1_Bulk_Litter_5_scaffold_20300_1	MER0739712_C82A	WP_064032887.1 murein L,D-transpeptidase	Methylosinus sp. R-45379	Proteobacteria	Alphaproteobacteria	C
H1_Bulk_Litter_5_scaffold_2053_5	MER0740567_C82A	PIE05956.1 L,D-transpeptidase	Sorangium cellulosum	Proteobacteria	Deltaproteobacteria	C
H1_Bulk_Litter_5_scaffold_20676_2	MER1046987_S26A	SNY14397.1 signal peptidase I	Actinoplanes atraurantiacus	Actinobacteria	Actinobacteria	S
H1_Bulk_Litter_5_scaffold_21206_1	MER0162003_M06	WP_081866288.1 M6 family metalloprotease domain-containing protein	Blastococcus sp. URHD0036	Actinobacteria	Actinobacteria	M
H1_Bulk_Litter_5_scaffold_2122_3	MER0182193_S08A	WP_096086831.1 trypsin-like serine protease	Agaribacterium haliotis	Proteobacteria	Gammaproteobacteria	S
H1_Bulk_Litter_5_scaffold_21487_1	MER0407412_S01C	OLB72848.1 serine peptidase	Alphaproteobacteria bacterium 13_2_20CM_2_64_7	Proteobacteria	Alphaproteobacteria	S
H1_Bulk_Litter_5_scaffold_21726_1	MER0065537_M48C	PYS39933.1 peptidase M48	Acidobacteria bacterium	Acidobacteria		M
H1_Bulk_Litter_5_scaffold_22033_1	MER0981577_S08A	AGH95162.1 subtilisin like serine protease	Bdellovibrio exovorus JSS	Proteobacteria	Oligoflexia	S
H1_Bulk_Litter_5_scaffold_22077_1	MER0057016_S08A	WP_083450476.1 S8 family peptidase	Luteipulveratus mongoliensis	Actinobacteria	Actinobacteria	S
H1_Bulk_Litter_5_scaffold_2210_3	MER0178978_M04	WP_095934206.1 peptidase M4 family protein	Streptomyces sp. Tue6028	Actinobacteria	Actinobacteria	M
H1_Bulk_Litter_5_scaffold_224_2	MER0445986_C39	WP_089335398.1 peptidase domain-containing ABC transporter	Blastococcus sp. DSM 44272	Actinobacteria	Actinobacteria	C
H1_Bulk_Litter_5_scaffold_22445_1	MER0888450_M48C	WP_082577097.1 MULTISPECIES: M48 family peptidase	Massilia	Proteobacteria	Betaproteobacteria	M
H1_Bulk_Litter_5_scaffold_2271_1	MER0097399_M24B	WP_059359213.1 M24 family metallopeptidase	Parachlamydia acanthamoebae	Chlamydiae	Chlamydiia	M
H1_Bulk_Litter_5_scaffold_23055_1	MER0162776_S11	RMH40224.1 D-alanyl-D-alanine carboxypeptidase	Deltaproteobacteria bacterium	Proteobacteria	Deltaproteobacteria	S
H1_Bulk_Litter_5_scaffold_23068_1	MER0180144_S08A	PKO09662.1 peptidase S8	Chloroflexi bacterium HGW-Chloroflexi-2	Chloroflexi		S
H1_Bulk_Litter_5_scaffold_23352_2	MER0125509_M24B	PYR42738.1 aminopeptidase P family protein	Acidobacteria bacterium	Acidobacteria		M
H1_Bulk_Litter_5_scaffold_23817_1	MER0062937_S08A	ACX43954.1 cysteine protease 1	Brachiaria hybrid cultivar	Streptophyta	Magnoliopsida	S
H1_Bulk_Litter_5_scaffold_2382_1	MER0063329_M01	AFU60420.1 putative membrane alanyl aminopeptidase	Candidatus Nitrososphaera gargensis Ga9.2	Thaumarchaeota	Nitrososphaeria	M
H1_Bulk_Litter_5_scaffold_2406_5	MER0349202_M48B	WP_013924909.1 peptidase	Parachlamydia acanthamoebae	Chlamydiae	Chlamydiia	M
H1_Bulk_Litter_5_scaffold_24061_1	MER1048146_S26A	PZN17339.1 signal peptidase I	Proteobacteria bacterium	Proteobacteria		S
H1_Bulk_Litter_5_scaffold_2426_4	MER0114404_S01C	PZN14942.1 serine protease	Proteobacteria bacterium	Proteobacteria		S
H1_Bulk_Litter_5_scaffold_24849_1	MER0895195_C56	ALS91468.1 PfpI: intracellular protease, PfpI	uncultured bacterium			C
H1_Bulk_Litter_5_scaffold_24976_1	MER0330354_U62	OQX67613.1 metalloprotease TldD	Sorangiineae bacterium NIC37A_2	Proteobacteria	Deltaproteobacteria	U
H1_Bulk_Litter_5_scaffold_25471_1	MER0211890_S41A	PIS02167.1 tail-specific protease	Chlamydiae bacterium CG10_big_fil_rev_8_21_14_0_10_42_34	Chlamydiae		S
H1_Bulk_Litter_5_scaffold_2579_1	MER0023946_M01	AFU60420.1 putative membrane alanyl aminopeptidase	Candidatus Nitrososphaera gargensis Ga9.2	Thaumarchaeota	Nitrososphaeria	M
H1_Bulk_Litter_5_scaffold_26010_1	MER0048929_M23B	PYQ43070.1 M23 family peptidase	Acidobacteria bacterium	Acidobacteria		M
H1_Bulk_Litter_5_scaffold_26225_2	MER0338430_S41B	OFW07445.1 protease	Acidobacteria bacterium RIFCSPLOWO2_02_FULL_67_36	Acidobacteria		S
H1_Bulk_Litter_5_scaffold_26232_1	MER0062937_S08A	ACX43954.1 cysteine protease 1	Brachiaria hybrid cultivar	Streptophyta	Magnoliopsida	S
H1_Bulk_Litter_5_scaffold_26446_1	MER0255491_M04	WP_052766567.1 peptidase M4 family protein	Hoeflea sp. IMCC20628	Proteobacteria	Alphaproteobacteria	M
H1_Bulk_Litter_5_scaffold_26485_1	MER1056526_S41A	WP_100420370.1 S41 family peptidase	Bradyrhizobium lablabi	Proteobacteria	Alphaproteobacteria	S
H1_Bulk_Litter_5_scaffold_26608_1	MER0062937_S08A	ACX43954.1 cysteine protease 1	Brachiaria hybrid cultivar	Streptophyta	Magnoliopsida	S
H1_Bulk_Litter_5_scaffold_26690_1	MER0497869_S53	CCH79661.1 putative subtilase family serine protease,secreted	Tetrasphaera japonica T1-X7	Actinobacteria	Actinobacteria	S
H1_Bulk_Litter_5_scaffold_26785_1	MER0314853_S53	OLE27624.1 protease	Actinobacteria bacterium 13_1_20CM_3_71_11	Actinobacteria		S
H1_Bulk_Litter_5_scaffold_27324_1	MER0230198_S09C	GCC52070.1 S9 family peptidase	Cytophagaceae bacterium Ys	Bacteroidetes	Cytophagia	S
H1_Bulk_Litter_5_scaffold_27540_1	MER0096899_S14	GBD11820.1 ATP-dependent Clp protease proteolytic subunit	bacterium HR23			S
H1_Bulk_Litter_5_scaffold_27666_2	MER0858151_M32	WP_042280149.1 carboxypeptidase M32	Candidatus Protochlamydia sp. R18	Chlamydiae	Chlamydiia	M
H1_Bulk_Litter_5_scaffold_27702_1	MER0187506_S46	OLC17626.1 serine protease	Deltaproteobacteria bacterium 13_1_40CM_68_24	Proteobacteria	Deltaproteobacteria	S
H1_Bulk_Litter_5_scaffold_278_3	MER0125509_M24B	WP_013182907.1 aminopeptidase P family protein	Waddlia chondrophila	Chlamydiae	Chlamydiia	M
H1_Bulk_Litter_5_scaffold_27953_1	MER0962725_S01C	OJW21487.1 serine protease	Planctomycetales bacterium 71-10	Planctomycetes	Planctomycetia	S
H1_Bulk_Litter_5_scaffold_28_1	MER0487046_S01A	WP_096086831.1 trypsin-like serine protease	Agaribacterium haliotis	Proteobacteria	Gammaproteobacteria	S
H1_Bulk_Litter_5_scaffold_28049_1	MER0737483_C82A	WP_053849951.1 murein L,D-transpeptidase	Streptomyces sp. NRRL B-24085	Actinobacteria	Actinobacteria	C
H1_Bulk_Litter_5_scaffold_28081_1	MER0200968_M04	WP_081219523.1 peptidase M4	Streptomyces sp. M41(2017)	Actinobacteria	Actinobacteria	M
H1_Bulk_Litter_5_scaffold_28306_1	MER0178978_M04	WP_123489245.1 peptidase M4 family protein	Granulicella sp. GAS466	Acidobacteria	Acidobacteriia	M
H1_Bulk_Litter_5_scaffold_28521_1	MER0178978_M04	SDY18759.1 Thermolysin metallopeptidase, catalytic domain	Saccharopolyspora shandongensis	Actinobacteria	Actinobacteria	M
H1_Bulk_Litter_5_scaffold_287_4	MER0176697_U62	RMH41470.1 metalloprotease TldD	Deltaproteobacteria bacterium	Proteobacteria	Deltaproteobacteria	U
H1_Bulk_Litter_5_scaffold_2916_2	MER0982217_S11	WP_056126937.1 MULTISPECIES: D-alanyl-D-alanine carboxypeptidase	Massilia	Proteobacteria	Betaproteobacteria	S
H1_Bulk_Litter_5_scaffold_29178_1	MER0062937_S08A	ACX43954.1 cysteine protease 1	Brachiaria hybrid cultivar	Streptophyta	Magnoliopsida	S
H1_Bulk_Litter_5_scaffold_29332_1	MER0062937_S08A	ACX43965.1 cysteine protease 1	Brachiaria hybrid cultivar	Streptophyta	Magnoliopsida	S
H1_Bulk_Litter_5_scaffold_2934_2	MER0041317_S10	WP_079992890.1 peptidase S10	Candidatus Protochlamydia naegleriophila	Chlamydiae	Chlamydiia	S
H1_Bulk_Litter_5_scaffold_29514_2	MER0428526_C01A	OLE28669.1 peptidase C1	Actinobacteria bacterium 13_1_20CM_3_71_11	Actinobacteria		C
H1_Bulk_Litter_5_scaffold_29640_1	MER0050195_M20F	WP_042104423.1 dipeptidase	Parachlamydiaceae bacterium HS-T3	Chlamydiae	Chlamydiia	M
H1_Bulk_Litter_5_scaffold_29725_1	MER0079481_S10	PRP84032.1 putative Serine carboxypeptidase	Planoprotostelium fungivorum	Evosea	Variosea	S
H1_Bulk_Litter_5_scaffold_30269_1	MER0183651_S08A	OGB30331.1 peptidase S8	Burkholderiales bacterium RIFCSPLOWO2_12_FULL_61_40	Proteobacteria	Betaproteobacteria	S
H1_Bulk_Litter_5_scaffold_30280_1	MER0307081_S41A	OJY44337.1 peptidase S41	Rhizobiales bacterium 64-17	Proteobacteria	Alphaproteobacteria	S
H1_Bulk_Litter_5_scaffold_3065_2	MER0499304_S08A	WP_098295924.1 peptidase S8	Bacillus cereus	Firmicutes	Bacilli	S
H1_Bulk_Litter_5_scaffold_30852_1	MER0887890_M48B	WP_084720382.1 M48 family peptidase	Skermanella aerolata	Proteobacteria	Alphaproteobacteria	M
H1_Bulk_Litter_5_scaffold_30920_1	MER0978530_S08A	WP_114797225.1 peptidase S8 and S53 subtilisin kexin sedolisin	Gaiella occulta	Actinobacteria	Rubrobacteria	S
H1_Bulk_Litter_5_scaffold_31628_1	MER0288521_S41A	KIC93655.1 carboxyl-terminal protease	Flavihumibacter solisilvae	Bacteroidetes	Chitinophagia	S
H1_Bulk_Litter_5_scaffold_31837_2	MER0230274_M19	PZN23534.1 peptidase M19	Proteobacteria bacterium	Proteobacteria		M
H1_Bulk_Litter_5_scaffold_31967_2	MER0246861_S26A	PYR91170.1 signal peptidase I	Acidobacteria bacterium	Acidobacteria		S
H1_Bulk_Litter_5_scaffold_32037_1	MER0337211_S41A	WP_027515017.1 S41 family peptidase	Bradyrhizobium sp. WSM1417	Proteobacteria	Alphaproteobacteria	S
H1_Bulk_Litter_5_scaffold_32477_1	MER0968208_S08A	RIA98704.1 serine protease	Glomus cerebriforme	Mucoromycota	Glomeromycetes	S
H1_Bulk_Litter_5_scaffold_32632_1	MER0738298_C82A	WP_111385364.1 L,D-transpeptidase	Rhodoplanes piscinae	Proteobacteria	Alphaproteobacteria	C
H1_Bulk_Litter_5_scaffold_32767_1	MER0741683_C82A	SDT40997.1 Lipoprotein-anchoring transpeptidase ErfK/SrfK	Bradyrhizobium canariense	Proteobacteria	Alphaproteobacteria	C
H1_Bulk_Litter_5_scaffold_32885_1	MER0062937_S08A	ACX43954.1 cysteine protease 1	Brachiaria hybrid cultivar	Streptophyta	Magnoliopsida	S
H1_Bulk_Litter_5_scaffold_33131_1	MER0062937_S08A	ACX43954.1 cysteine protease 1	Brachiaria hybrid cultivar	Streptophyta	Magnoliopsida	S
H1_Bulk_Litter_5_scaffold_33143_1	MER0062937_S08A	ACX43954.1 cysteine protease 1	Brachiaria hybrid cultivar	Streptophyta	Magnoliopsida	S
H1_Bulk_Litter_5_scaffold_34256_2	MER0028596_M23B	WP_062702592.1 M23 family metallopeptidase	Streptomyces regalis	Actinobacteria	Actinobacteria	M
H1_Bulk_Litter_5_scaffold_34518_1	MER0062937_S08A	KYP68548.1 Thiol protease SEN102 family	Cajanus cajan	Streptophyta	Magnoliopsida	S
H1_Bulk_Litter_5_scaffold_3497_2	MER0858151_M32	WP_075883229.1 carboxypeptidase M32	Candidatus Protochlamydia sp. W-9	Chlamydiae	Chlamydiia	M
H1_Bulk_Litter_5_scaffold_35098_1	MER0062937_S08A	ACX43954.1 cysteine protease 1	Brachiaria hybrid cultivar	Streptophyta	Magnoliopsida	S
H1_Bulk_Litter_5_scaffold_35694_2	MER0088776_M24A	SNR49710.1 methionyl aminopeptidase	Blastococcus sp. DSM 44272	Actinobacteria	Actinobacteria	M
H1_Bulk_Litter_5_scaffold_35728_2	MER0501105_C01A	WP_014216539.1 peptidase C1	Niastella koreensis	Bacteroidetes	Chitinophagia	C
H1_Bulk_Litter_5_scaffold_35936_1	MER0858151_M32	PRP78168.1 peptidase M32 carboxypeptidase Taq metallopeptidase	Planoprotostelium fungivorum	Evosea	Variosea	M
H1_Bulk_Litter_5_scaffold_36120_1	MER0985294_S08A	EMY34948.1 subtilisin-like serine protease, partial	Arthrobacter crystallopoietes BAB-32	Actinobacteria	Actinobacteria	S
H1_Bulk_Litter_5_scaffold_3722_1	MER0187336_M04	WP_120647046.1 peptidase M4	Corallococcus sp. CA051B			M
H1_Bulk_Litter_5_scaffold_3781_2	MER0059242_M23B	WP_084617935.1 peptidase M23	Cellvibrio sp. OA-2007	Proteobacteria	Gammaproteobacteria	M
H1_Bulk_Litter_5_scaffold_3789_1	MER0187336_M04	WP_120536035.1 peptidase M4	Corallococcus sp. CA047B	Proteobacteria	Deltaproteobacteria	M
H1_Bulk_Litter_5_scaffold_3914_2	MER0187837_M06	WP_106941959.1 M6 family metalloprotease domain-containing protein	Bradyrhizobium sp. MOS002			M
H1_Bulk_Litter_5_scaffold_3933_1	MER0497521_M06	WP_052386584.1 peptidase M6 immune inhibitor A	Dactylosporangium aurantiacum			M
H1_Bulk_Litter_5_scaffold_4040_2	MER0308154_A08	RMH37021.1 signal peptidase II	Deltaproteobacteria bacterium	Proteobacteria	Deltaproteobacteria	A
H1_Bulk_Litter_5_scaffold_4314_2	MER0300812_M41	WP_089401602.1 ATP-dependent metallopeptidase FtsH/Yme1/Tma family protein	Noviherbaspirillum humi	Proteobacteria	Betaproteobacteria	M
H1_Bulk_Litter_5_scaffold_4435_2	MER0023958_M48A	PCJ26546.1 peptidase M48	Flavobacteriales bacterium	Bacteroidetes	Flavobacteriia	M
H1_Bulk_Litter_5_scaffold_4519_2	MER0041317_S10	WP_079992890.1 peptidase S10	Candidatus Protochlamydia naegleriophila	Chlamydiae	Chlamydiia	S
H1_Bulk_Litter_5_scaffold_4520_3	MER0062886_A08	WP_068471181.1 signal peptidase II	Parachlamydia sp. C2	Chlamydiae	Chlamydiia	A
H1_Bulk_Litter_5_scaffold_4567_1	MER0250670_S01C	OOO00877.1 putative serine protease HhoB	Chromatiales bacterium USCg_Taylor	Proteobacteria	Gammaproteobacteria	S
H1_Bulk_Litter_5_scaffold_4631_1	MER0497521_M06	WP_052386584.1 peptidase M6 immune inhibitor A	Dactylosporangium aurantiacum			M
H1_Bulk_Litter_5_scaffold_4663_1	MER0336973_S41A	WP_026983913.1 tail-specific protease	Flavobacterium sp. URHB0058	Bacteroidetes	Flavobacteriia	S
H1_Bulk_Litter_5_scaffold_468_3	MER0049176_S14	CUI15996.1 ATP-dependent Clp protease, proteolytic subunit ClpP	Candidatus Protochlamydia naegleriophila	Chlamydiae	Chlamydiia	S
H1_Bulk_Litter_5_scaffold_471_1	MER0211890_S41A	OJV10815.1 tail-specific protease	Chlamydiales bacterium 38-26	Chlamydiae	Chlamydiia	S
H1_Bulk_Litter_5_scaffold_4726_1	MER0074331_T01X	PXW97393.1 putative proteasome-type protease	Mycolicibacterium moriokaense	Actinobacteria	Actinobacteria	T
H1_Bulk_Litter_5_scaffold_4796_1	MER0497521_M06	WP_052386584.1 peptidase M6 immune inhibitor A	Dactylosporangium aurantiacum			M
H1_Bulk_Litter_5_scaffold_4868_2	MER0337991_S41A	OGA72060.1 peptidase S41	Betaproteobacteria bacterium RIFCSPLOWO2_12_FULL_65_14	Proteobacteria	Betaproteobacteria	S
H1_Bulk_Litter_5_scaffold_494_4	MER0188174_M57	SDE88471.1 Dual-action HEIGH metallo-peptidase	Myxococcus virescens	Proteobacteria	Deltaproteobacteria	M
H1_Bulk_Litter_5_scaffold_4966_3	MER0188373_A08	OQX68272.1 signal peptidase II	Sorangiineae bacterium NIC37A_2	Proteobacteria	Deltaproteobacteria	A
H1_Bulk_Litter_5_scaffold_5043_1	MER0300812_M41	WP_090825983.1 ATP-dependent metallopeptidase FtsH/Yme1/Tma family protein	Nitrosovibrio tenuis	Proteobacteria	Betaproteobacteria	M
H1_Bulk_Litter_5_scaffold_507_3	MER0003364_M18	PJD96457.1 M18 family aminopeptidase	Parachlamydia sp.	Chlamydiae	Chlamydiia	M
H1_Bulk_Litter_5_scaffold_5123_3	MER0114285_A08	PKN17837.1 signal peptidase II	Deltaproteobacteria bacterium HGW-Deltaproteobacteria-22	Proteobacteria	Deltaproteobacteria	A
H1_Bulk_Litter_5_scaffold_557_5	MER0317880_M17	OJV08470.1 aminopeptidase	Chlamydiales bacterium 38-26	Chlamydiae	Chlamydiia	M
H1_Bulk_Litter_5_scaffold_56_2	MER0065347_M01	OLD09287.1 peptidase M1	Deltaproteobacteria bacterium 13_1_40CM_3_69_14	Proteobacteria	Deltaproteobacteria	M
H1_Bulk_Litter_5_scaffold_5607_2	MER0049176_S14	WP_042103554.1 ATP-dependent Clp protease proteolytic subunit	Parachlamydiaceae bacterium HS-T3	Chlamydiae	Chlamydiia	S
H1_Bulk_Litter_5_scaffold_5651_2	MER0921117_M16C	WP_042282647.1 metalloprotease	Candidatus Protochlamydia sp. R18	Chlamydiae	Chlamydiia	M
H1_Bulk_Litter_5_scaffold_6095_4	MER0188174_M57	WP_120205478.1 protease	Corallococcus sp. H22C18031201	Proteobacteria	Deltaproteobacteria	M
H1_Bulk_Litter_5_scaffold_6119_1	MER0958038_S01D	WP_120601687.1 trypsin-like serine protease	Corallococcus sp. CA043D	Proteobacteria	Deltaproteobacteria	S
H1_Bulk_Litter_5_scaffold_6351_1	MER0497521_M06	WP_052386584.1 peptidase M6 immune inhibitor A	Dactylosporangium aurantiacum			M
H1_Bulk_Litter_5_scaffold_641_3	MER0348838_M48B	OJV07664.1 zinc metalloprotease HtpX	Chlamydiales bacterium 38-26	Chlamydiae	Chlamydiia	M
H1_Bulk_Litter_5_scaffold_6449_2	MER0959465_S01A	AKU93709.1 Trypsin-like serine protease	Labilithrix luteola	Proteobacteria	Deltaproteobacteria	S
H1_Bulk_Litter_5_scaffold_645_4	MER0211345_S01C	OJV10906.1 serine peptidase	Chlamydiales bacterium 38-26	Chlamydiae	Chlamydiia	S
H1_Bulk_Litter_5_scaffold_6486_2	MER0249542_S66	RLE21929.1 LD-carboxypeptidase	Acidobacteria bacterium	Acidobacteria		S
H1_Bulk_Litter_5_scaffold_6499_1	MER0389902_S53	WP_091802308.1 peptidase S53	Burkholderia sp. WP9	Proteobacteria	Betaproteobacteria	S
H1_Bulk_Litter_5_scaffold_6674_1	MER0086457_S08A	WP_108074865.1 S8 family peptidase	Vitiosangium sp. GDMCC 1.1324	Proteobacteria	Deltaproteobacteria	S
H1_Bulk_Litter_5_scaffold_6692_1	MER0300812_M41	WP_119743166.1 ATP-dependent metallopeptidase FtsH/Yme1/Tma family protein	Herbaspirillum sp. K2R10-39	Proteobacteria	Betaproteobacteria	M
H1_Bulk_Litter_5_scaffold_672_1	MER0050417_S41A	WP_041018571.1 protease-like activity factor CPAF, partial	Criblamydia sequanensis	Chlamydiae	Chlamydiia	S
H1_Bulk_Litter_5_scaffold_6950_1	MER0088776_M24A	PZN22401.1 type I methionyl aminopeptidase	Proteobacteria bacterium	Proteobacteria		M
H1_Bulk_Litter_5_scaffold_7102_1	MER0367418_M41	WP_044431154.1 ATP-dependent metallopeptidase FtsH/Yme1/Tma family protein	Skermanella aerolata	Proteobacteria	Alphaproteobacteria	M
H1_Bulk_Litter_5_scaffold_7311_1	MER0091734_S26A	PZN17339.1 signal peptidase I	Proteobacteria bacterium	Proteobacteria		S
H1_Bulk_Litter_5_scaffold_7555_2	MER0426703_A24A	ODU64107.1 peptidase A24	Leifsonia sp. SCN 70-46	Actinobacteria	Actinobacteria	A
H1_Bulk_Litter_5_scaffold_777_2	MER0221047_P01	KFE70793.1 D-aminopeptidase	Hyalangium minutum	Proteobacteria	Deltaproteobacteria	P
H1_Bulk_Litter_5_scaffold_782_2	MER0166297_S49C	WP_068466346.1 serine protease	Parachlamydia sp. C2	Chlamydiae	Chlamydiia	S
H1_Bulk_Litter_5_scaffold_782_5	MER0142081_M15D	RLD13159.1 D-alanyl-D-alanine dipeptidase	candidate division KSB1 bacterium			M
H1_Bulk_Litter_5_scaffold_8056_1	MER0243638_S08A	WP_084557964.1 peptidase S8	Hamadaea tsunoensis	Actinobacteria	Actinobacteria	S
H1_Bulk_Litter_5_scaffold_82_1	MER0134428_M23B	RME21732.1 M23 family metallopeptidase	Deltaproteobacteria bacterium	Proteobacteria	Deltaproteobacteria	M
H1_Bulk_Litter_5_scaffold_8353_1	MER0498038_S08A	AIE84349.1 alkaline serine protease	Fimbriimonas ginsengisoli Gsoil 348	Armatimonadetes	Fimbriimonadia	S
H1_Bulk_Litter_5_scaffold_8994_2	MER0252070_S33	PCI95943.1 prolyl aminopeptidase	Candidatus Aerophobetes bacterium	Candidatus Aerophobetes		S
H1_Bulk_Litter_5_scaffold_8998_1	MER0129226_S08A	ALI34875.1 Alkaline protease precursor	Candidatus Nitrosocosmicus oleophilus	Thaumarchaeota	Nitrososphaeria	S
H1_Bulk_Litter_5_scaffold_9026_1	MER0314634_S53	XP_004338605.1 Tripeptidylpeptidase 1, putative	Acanthamoeba castellanii str. Neff	Discosea		S
H1_Bulk_Litter_5_scaffold_9053_1	MER0920624_M16B	APR84885.1 peptidase, M16 family protein	Minicystis rosea	Proteobacteria	Deltaproteobacteria	M
H1_Bulk_Litter_5_scaffold_9316_4	MER0426820_A24A	PYQ96847.1 prepilin peptidase	Acidobacteria bacterium	Acidobacteria		A
H1_Bulk_Litter_5_scaffold_9458_2	MER0742422_C82A	WP_052830762.1 L,D-transpeptidase	Skermanella aerolata	Proteobacteria	Alphaproteobacteria	C
H1_Bulk_Litter_5_scaffold_955_1	MER0954335_S01A	WP_100713198.1 trypsin-like serine protease	Leptospira perolatii	Spirochaetes	Spirochaetia	S
H1_Bulk_Litter_5_scaffold_9679_1	MER0407851_S01C	ALI36470.1 Putative serine protease HhoA precursor	Candidatus Nitrosocosmicus oleophilus	Thaumarchaeota	Nitrososphaeria	S
H1_Bulk_Litter_5_scaffold_9737_1	MER0065488_S09C	ALI34418.1 Prolyl tripeptidyl peptidase precursor	Candidatus Nitrosocosmicus oleophilus	Thaumarchaeota	Nitrososphaeria	S
H1_Bulk_Litter_5_scaffold_9992_3	MER0243443_S08A	WP_015793886.1 peptidase S8/S53 subtilisin kexin sedolisin	Catenulispora acidiphila	Actinobacteria	Actinobacteria	S
H1_Bulk_Litter_6_scaffold_10039_1	MER0173678_S08A	RIB04917.1 serine protease 1	Gigaspora rosea	Mucoromycota	Glomeromycetes	S
H1_Bulk_Litter_6_scaffold_10228_2	MER0065989_S08X	WP_059435859.1 peptidase	Anaeromyxobacter sp. PSR-1	Proteobacteria	Deltaproteobacteria	S
H1_Bulk_Litter_6_scaffold_11182_1	MER0116227_C82A	PBC93069.1 lipoprotein-anchoring transpeptidase ErfK/SrfK	Streptomyces sp. Ag82_O1-15	Actinobacteria	Actinobacteria	C
H1_Bulk_Litter_6_scaffold_11272_1	MER0337173_S41A	WP_114772696.1 S41 family peptidase	Microvirga subterranea	Proteobacteria	Alphaproteobacteria	S
H1_Bulk_Litter_6_scaffold_11786_1	MER0314853_S53	OLE27624.1 protease	Actinobacteria bacterium 13_1_20CM_3_71_11	Actinobacteria		S
H1_Bulk_Litter_6_scaffold_1194_2	MER0300815_M41	WP_036234132.1 ATP-dependent metallopeptidase FtsH/Yme1/Tma family protein	Massilia sp. JS1662	Proteobacteria	Betaproteobacteria	M
H1_Bulk_Litter_6_scaffold_12135_1	MER0079481_S10	XP_004336027.1 serine carboxypeptidase (CBP1), putative	Acanthamoeba castellanii str. Neff	Discosea		S
H1_Bulk_Litter_6_scaffold_12176_1	MER0236315_S08A	WP_073809167.1 S8 family peptidase	Streptomyces sp. CB02261	Actinobacteria	Actinobacteria	S
H1_Bulk_Litter_6_scaffold_1247_4	MER0028558_M01	WP_037744025.1 M1 family peptidase	Streptomyces mirabilis	Actinobacteria	Actinobacteria	M
H1_Bulk_Litter_6_scaffold_12704_1	MER0428736_C01A	PYJ90670.1 peptidase	Verrucomicrobia bacterium	Verrucomicrobia		C
H1_Bulk_Litter_6_scaffold_13171_1	MER0325004_S08A	WP_069763438.1 peptidase S8	Streptomyces sp. LUP47B	Actinobacteria	Actinobacteria	S
H1_Bulk_Litter_6_scaffold_13245_1	MER0065537_M48C	PYS39933.1 peptidase M48	Acidobacteria bacterium	Acidobacteria		M
H1_Bulk_Litter_6_scaffold_13663_1	MER0178978_M04	WP_059918366.1 peptidase M4 family protein	Burkholderia ubonensis	Proteobacteria	Betaproteobacteria	M
H1_Bulk_Litter_6_scaffold_13836_1	MER0349207_M48B	PZN26980.1 protease HtpX	Proteobacteria bacterium	Proteobacteria		M
H1_Bulk_Litter_6_scaffold_14216_1	MER0503281_S49B	GBF60027.1 capsid assembly protease	Trichophyton mentagrophytes	Ascomycota	Eurotiomycetes	S
H1_Bulk_Litter_6_scaffold_1431_2	MER0979153_S08A	WP_098262466.1 S8 family peptidase	Bacillus sp. AFS006103	Firmicutes	Bacilli	S
H1_Bulk_Litter_6_scaffold_14497_1	MER0220601_M04	WP_084286248.1 peptidase M4 family protein	Solirubrobacter soli	Actinobacteria	Thermoleophilia	M
H1_Bulk_Litter_6_scaffold_14699_1	MER0309430_S08A	WP_054052175.1 S8 family peptidase	Alloactinosynnema sp. L-07	Actinobacteria	Actinobacteria	S
H1_Bulk_Litter_6_scaffold_15263_1	MER0001521_S08A	WP_123174274.1 serine protease	Methylocystis hirsuta	Proteobacteria	Alphaproteobacteria	S
H1_Bulk_Litter_6_scaffold_15272_3	MER0935769_M79	WP_043608410.1 CPBP family intramembrane metalloprotease	Cellulomonas carbonis	Actinobacteria	Actinobacteria	M
H1_Bulk_Litter_6_scaffold_16012_2	MER0316158_S55	AOV09187.1 peptidase	Lysinibacillus sphaericus	Firmicutes	Bacilli	S
H1_Bulk_Litter_6_scaffold_16518_1	MER0231750_S08A	ALI34875.1 Alkaline protease precursor	Candidatus Nitrosocosmicus oleophilus	Thaumarchaeota	Nitrososphaeria	S
H1_Bulk_Litter_6_scaffold_16747_1	MER0742725_C82A	PZN27114.1 L,D-transpeptidase	Proteobacteria bacterium	Proteobacteria		C
H1_Bulk_Litter_6_scaffold_17055_1	MER0959465_S01A	AKU93709.1 Trypsin-like serine protease	Labilithrix luteola	Proteobacteria	Deltaproteobacteria	S
H1_Bulk_Litter_6_scaffold_17374_2	MER0145071_C01A	KFO68574.1 cysteine protease	Smithella sp. SCADC	Proteobacteria	Deltaproteobacteria	C
H1_Bulk_Litter_6_scaffold_17589_2	MER0741683_C82A	WP_079605595.1 L,D-transpeptidase	Bradyrhizobium erythrophlei	Proteobacteria	Alphaproteobacteria	C
H1_Bulk_Litter_6_scaffold_17875_1	MER0117120_S41A	WP_046867686.1 S41 family peptidase	Microvirga massiliensis	Proteobacteria	Alphaproteobacteria	S
H1_Bulk_Litter_6_scaffold_18424_2	MER0964104_S01B	PIS09899.1 serine protease MucD	Bdellovibrio sp. CG10_big_fil_rev_8_21_14_0_10_47_8	Proteobacteria	Oligoflexia	S
H1_Bulk_Litter_6_scaffold_18805_1	MER0823998_M06	WP_088637195.1 M6 family metalloprotease domain-containing protein	Fibrobacter sp. UWR2	Fibrobacteres	Fibrobacteria	M
H1_Bulk_Litter_6_scaffold_18876_1	MER0062973_S33	XP_002908095.1 serine protease family S33, putative	Phytophthora infestans T30-4		Oomycota	S
H1_Bulk_Litter_6_scaffold_19012_1	MER0249680_C14B	WP_116807510.1 peptidase C14	Steroidobacter cummioxidans	Proteobacteria	Gammaproteobacteria	C
H1_Bulk_Litter_6_scaffold_19687_1	MER0040037_S01A	WP_011555356.1 serine protease	Myxococcus xanthus	Proteobacteria	Deltaproteobacteria	S
H1_Bulk_Litter_6_scaffold_19926_1	MER0501105_C01A	WP_014216539.1 peptidase C1	Niastella koreensis	Bacteroidetes	Chitinophagia	C
H1_Bulk_Litter_6_scaffold_19984_1	MER0161994_S13	KJY25179.1 D-Ala-D-Ala carboxypeptidase, partial	Streptomyces sp. NRRL S-444	Actinobacteria	Actinobacteria	S
H1_Bulk_Litter_6_scaffold_20048_1	MER0216062_S01B	WP_121251002.1 trypsin-like serine protease	Nocardioides sp. SZ4R5S7	Actinobacteria	Actinobacteria	S
H1_Bulk_Litter_6_scaffold_2019_1	MER0336973_S41A	WP_100843142.1 tail-specific protease	Flavobacterium sp. 5	Bacteroidetes	Flavobacteriia	S
H1_Bulk_Litter_6_scaffold_21798_1	MER0374137_M42	WP_027084694.1 M42 family peptidase	Cohnella panacarvi	Firmicutes	Bacilli	M
H1_Bulk_Litter_6_scaffold_2934_1	MER1017926_S14	CDE59178.1 aTP-dependent Clp protease proteolytic subunit	Fusobacterium sp. CAG:439	Fusobacteria	Fusobacteriia	S
H1_Bulk_Litter_6_scaffold_2975_2	MER0182299_S01C	PYX76428.1 peptidase S1	Acidobacteria bacterium	Acidobacteria		S
H1_Bulk_Litter_6_scaffold_3019_1	MER1015132_S14	PIS10896.1 ATP-dependent Clp protease proteolytic subunit	Bdellovibrio sp. CG10_big_fil_rev_8_21_14_0_10_47_8	Proteobacteria	Oligoflexia	S
H1_Bulk_Litter_6_scaffold_3197_2	MER1014656_S49C	WP_011958359.1 ATP-dependent Clp protease proteolytic subunit	Roseiflexus sp. RS-1	Chloroflexi	Chloroflexia	S
H1_Bulk_Litter_6_scaffold_3221_1	MER0099641_S01C	PZN27763.1 protease	Proteobacteria bacterium	Proteobacteria		S
H1_Bulk_Litter_6_scaffold_3352_1	MER0089232_S01C	WP_027085573.1 trypsin-like serine protease	Cohnella panacarvi	Firmicutes	Bacilli	S
H1_Bulk_Litter_6_scaffold_3473_1	MER0942178_S10	WP_087642552.1 peptidase S1	Caballeronia choica	Proteobacteria	Betaproteobacteria	S
H1_Bulk_Litter_6_scaffold_3594_1	MER0100619_M41	WP_109074586.1 MULTISPECIES: ATP-dependent metallopeptidase FtsH/Yme1/Tma family protein	Azospirillum	Proteobacteria	Alphaproteobacteria	M
H1_Bulk_Litter_6_scaffold_3848_1	MER0000325_S08A	BAF62454.1 subtilisin-like serine protease	Acremonium sp. F11177	Ascomycota		S
H1_Bulk_Litter_6_scaffold_3915_1	MER0000325_S08A	ACM42424.1 subtilisin serine protease	Chaetomium globosum	Ascomycota	Sordariomycetes	S
H1_Bulk_Litter_6_scaffold_4176_2	MER0198218_S01C	WP_109156599.1 MULTISPECIES: trypsin-like serine protease	Azospirillum			S
H1_Bulk_Litter_6_scaffold_4269_1	MER0222684_M04	WP_033363699.1 peptidase M4	Dactylosporangium aurantiacum	Actinobacteria	Actinobacteria	M
H1_Bulk_Litter_6_scaffold_4333_1	MER0198536_M02	RPI18197.1 peptidase	Acidobacteriales bacterium	Acidobacteria	Acidobacteriia	M
H1_Bulk_Litter_6_scaffold_4380_2	MER0235743_M01	WP_120629073.1 peptidase M1	Corallococcus sp. CA040B	Proteobacteria	Deltaproteobacteria	M
H1_Bulk_Litter_6_scaffold_4529_2	MER0407851_S01C	ALI36470.1 Putative serine protease HhoA precursor	Candidatus Nitrosocosmicus oleophilus	Thaumarchaeota	Nitrososphaeria	S
H1_Bulk_Litter_6_scaffold_4729_2	MER0075130_S26B	WP_089503985.1 MULTISPECIES: signal peptidase I	Nocardioides	Actinobacteria	Actinobacteria	S
H1_Bulk_Litter_6_scaffold_4806_1	MER0800841_M20F	PYP83357.1 peptidase	Blastocatellia bacterium AA13	Acidobacteria	Blastocatellia	M
H1_Bulk_Litter_6_scaffold_4915_2	MER0133974_S01B	WP_063356286.1 serine protease	Pseudoalteromonas luteoviolacea	Proteobacteria	Gammaproteobacteria	S
H1_Bulk_Litter_6_scaffold_4927_1	MER0995277_S09A	WP_100842989.1 S9 family peptidase	Flavobacterium sp. 5	Bacteroidetes	Flavobacteriia	S
H1_Bulk_Litter_6_scaffold_4996_4	MER0250613_S54	ALI37739.1 Rhomboid protease GluP	Candidatus Nitrosocosmicus oleophilus	Thaumarchaeota	Nitrososphaeria	S
H1_Bulk_Litter_6_scaffold_5109_1	MER0946048_S10	PCE24765.1 peptidase S1	Pseudomonas mesoacidophila	Proteobacteria	Betaproteobacteria	S
H1_Bulk_Litter_6_scaffold_5216_1	MER0487053_S01A	WP_018813560.1 trypsin-like serine protease	Salinispora pacifica	Actinobacteria	Actinobacteria	S
H1_Bulk_Litter_6_scaffold_5338_1	MER0131543_S08A	WP_034593468.1 serine protease	Hamadaea tsunoensis	Actinobacteria	Actinobacteria	S
H1_Bulk_Litter_6_scaffold_5742_1	MER0984347_S08A	WP_114797225.1 peptidase S8 and S53 subtilisin kexin sedolisin	Gaiella occulta	Actinobacteria	Rubrobacteria	S
H1_Bulk_Litter_6_scaffold_585_3	MER0088776_M24A	PZN22401.1 type I methionyl aminopeptidase	Proteobacteria bacterium	Proteobacteria		M
H1_Bulk_Litter_6_scaffold_604_1	MER0324940_S08A	WP_037720094.1 peptidase S8	Streptomyces mirabilis	Actinobacteria	Actinobacteria	S
H1_Bulk_Litter_6_scaffold_6098_1	MER0243638_S08A	WP_084557964.1 peptidase S8	Hamadaea tsunoensis	Actinobacteria	Actinobacteria	S
H1_Bulk_Litter_6_scaffold_6262_1	MER0335080_M01	ALI37409.1 Aminopeptidase N	Candidatus Nitrosocosmicus oleophilus	Thaumarchaeota	Nitrososphaeria	M
H1_Bulk_Litter_6_scaffold_6512_1	MER0428449_C01A	WP_124747363.1 aminopeptidase	Glaciecola sp. THG-3.7	Proteobacteria	Gammaproteobacteria	C
H1_Bulk_Litter_6_scaffold_6929_1	MER0993274_S09A	WP_046571262.1 S9 family peptidase	Micromonospora sp. HK10	Actinobacteria	Actinobacteria	S
H1_Bulk_Litter_6_scaffold_7168_2	MER0325578_U32	WP_027088145.1 U32 family peptidase	Cohnella panacarvi	Firmicutes	Bacilli	U
H1_Bulk_Litter_6_scaffold_8116_1	MER0407412_S01C	OLB72848.1 serine peptidase	Alphaproteobacteria bacterium 13_2_20CM_2_64_7	Proteobacteria	Alphaproteobacteria	S
H1_Bulk_Litter_6_scaffold_8210_1	MER0307081_S41A	WP_115693009.1 S41 family peptidase	Pseudolabrys taiwanensis	Proteobacteria	Alphaproteobacteria	S
H1_Bulk_Litter_6_scaffold_9041_1	MER0125579_S55	WP_035120067.1 SpoIVB peptidase	Cohnella panacarvi	Firmicutes	Bacilli	S
H1_Bulk_Litter_6_scaffold_9329_2	MER0348838_M48B	WP_121033325.1 zinc metalloprotease HtpX	Terracoccus luteus	Actinobacteria	Actinobacteria	M
H1_Bulk_Litter_6_scaffold_9565_1	MER0317734_M82	WP_027084986.1 PrsW family intramembrane metalloprotease	Cohnella panacarvi	Firmicutes	Bacilli	M
H1_Bulk_Litter_6_scaffold_9833_1	MER0990425_S08A	WP_099504789.1 MULTISPECIES: S8 family peptidase	Streptomyces	Actinobacteria	Actinobacteria	S
H1_Bulk_Litter_6_scaffold_9867_1	MER1057074_S41A	WP_014221233.1 peptidase S41	Niastella koreensis	Bacteroidetes	Chitinophagia	S
H1_Rhizo_25_scaffold_10036_1	MER0283071_M15D	WP_056126206.1 MULTISPECIES: D-alanyl-D-alanine dipeptidase	Massilia	Proteobacteria	Betaproteobacteria	M
H1_Rhizo_25_scaffold_101754_1	MER0311852_M13	WP_056445162.1 M13 family peptidase	Massilia sp. Root335	Proteobacteria	Betaproteobacteria	M
H1_Rhizo_25_scaffold_10424_1	MER0082815_M16B	OLB74791.1 peptidase M16	Alphaproteobacteria bacterium 13_2_20CM_2_64_7	Proteobacteria	Alphaproteobacteria	M
H1_Rhizo_25_scaffold_10583_3	MER0126565_S26A	BBH20896.1 signal peptidase I	Paenibacillus baekrokdamisoli	Firmicutes	Bacilli	S
H1_Rhizo_25_scaffold_106_2	MER0016036_S49B	WP_119737779.1 S49 family peptidase	Herbaspirillum sp. K2R10-39	Proteobacteria	Betaproteobacteria	S
H1_Rhizo_25_scaffold_10613_2	MER0251522_M64	WP_091658176.1 peptidase M64	Massilia sp. PDC64	Proteobacteria	Betaproteobacteria	M
H1_Rhizo_25_scaffold_11205_1	MER0965578_S01B	WP_075792415.1 serine protease	Massilia putida	Proteobacteria	Betaproteobacteria	S
H1_Rhizo_25_scaffold_11339_2	MER0049950_S41A	KGF82145.1 peptidase S41	Massilia sp. JS1662	Proteobacteria	Betaproteobacteria	S
H1_Rhizo_25_scaffold_1140_3	MER0362733_M41	WP_125662791.1 ATP-dependent metallopeptidase FtsH/Yme1/Tma family protein	Paenibacillus baekrokdamisoli	Firmicutes	Bacilli	M
H1_Rhizo_25_scaffold_11471_1	MER0938756_M79	WP_017934079.1 CPBP family intramembrane metalloprotease	Nocardioides sp. Iso805N			M
H1_Rhizo_25_scaffold_11764_1	MER0320949_M28A	SDD10773.1 Zn-dependent amino-or carboxypeptidase, M28 family	Massilia sp. PDC64	Proteobacteria	Betaproteobacteria	M
H1_Rhizo_25_scaffold_1180_1	MER0095291_S11	WP_057290835.1 D-alanyl-D-alanine carboxypeptidase	Noviherbaspirillum sp. Root189	Proteobacteria	Betaproteobacteria	S
H1_Rhizo_25_scaffold_11824_2	MER0097118_C39	WP_040041534.1 peptidase C39 family protein	Noviherbaspirillum autotrophicum	Proteobacteria	Betaproteobacteria	C
H1_Rhizo_25_scaffold_11832_3	MER0319155_M24B	OGB20731.1 Xaa-Pro aminopeptidase	Burkholderiales bacterium RIFCSPLOWO2_02_FULL_57_36	Proteobacteria	Betaproteobacteria	M
H1_Rhizo_25_scaffold_12072_1	MER0337211_S41A	WP_066515595.1 S41 family peptidase	Bradyrhizobium sp. BR 10303	Proteobacteria	Alphaproteobacteria	S
H1_Rhizo_25_scaffold_12245_1	MER0337755_S41A	WP_075794030.1 S41 family peptidase	Massilia putida	Proteobacteria	Betaproteobacteria	S
H1_Rhizo_25_scaffold_12286_1	MER0078502_M13	WP_036235467.1 M13 family peptidase	Massilia sp. JS1662	Proteobacteria	Betaproteobacteria	M
H1_Rhizo_25_scaffold_12348_1	MER1015132_S14	WP_065750649.1 ATP-dependent Clp protease proteolytic subunit	Bradyrhizobium paxllaeri	Proteobacteria	Alphaproteobacteria	S
H1_Rhizo_25_scaffold_1241_2	MER0717343_C39	WP_114971145.1 peptidase C39	Rhodoferax sp. OTU1	Proteobacteria	Betaproteobacteria	C
H1_Rhizo_25_scaffold_12505_1	MER0337792_S41A	PYR38889.1 S41 family peptidase	Acidobacteria bacterium	Acidobacteria		S
H1_Rhizo_25_scaffold_12622_1	MER1014656_S49C	WP_015246028.1 ATP-dependent Clp protease proteolytic subunit	Singulisphaera acidiphila	Planctomycetes	Planctomycetia	S
H1_Rhizo_25_scaffold_127_3	MER0222570_M15C	WP_045777703.1 M15 family peptidase	Methylocucumis oryzae	Proteobacteria	Gammaproteobacteria	M
H1_Rhizo_25_scaffold_12900_2	MER0462326_C82B	WP_037019395.1 L,D-transpeptidase	Rhizobiales bacterium YIM 77505	Proteobacteria	Alphaproteobacteria	C
H1_Rhizo_25_scaffold_12941_1	MER0966427_S01B	KQV52141.1 serine peptidase	Massilia sp. Root335	Proteobacteria	Betaproteobacteria	S
H1_Rhizo_25_scaffold_13033_1	MER0125509_M24B	WP_125657126.1 aminopeptidase P family protein	Paenibacillus baekrokdamisoli	Firmicutes	Bacilli	M
H1_Rhizo_25_scaffold_13147_1	MER0817533_M03A	WP_036237744.1 M3 family peptidase	Massilia sp. JS1662	Proteobacteria	Betaproteobacteria	M
H1_Rhizo_25_scaffold_13212_1	MER1065349_S46	WP_075793564.1 S46 family peptidase	Massilia putida	Proteobacteria	Betaproteobacteria	S
H1_Rhizo_25_scaffold_1324_1	MER0982186_S08A	XP_020147187.1 tripeptidyl-peptidase 2	Aegilops tauschii subsp. tauschii	Streptophyta	Magnoliopsida	S
H1_Rhizo_25_scaffold_13376_1	MER0307081_S41A	WP_115693009.1 S41 family peptidase	Pseudolabrys taiwanensis	Proteobacteria	Alphaproteobacteria	S
H1_Rhizo_25_scaffold_134_7	MER0479449_M23B	WP_012081066.1 protease	Janthinobacterium sp. Marseille			M
H1_Rhizo_25_scaffold_134_8	MER0337755_S41A	OGB27657.1 peptidase S41	Burkholderiales bacterium RIFCSPLOWO2_02_FULL_57_36	Proteobacteria	Betaproteobacteria	S
H1_Rhizo_25_scaffold_13430_1	MER0239579_S41A	WP_076343622.1 tail-specific protease	Paludisphaera borealis	Planctomycetes	Planctomycetia	S
H1_Rhizo_25_scaffold_13563_1	MER0133943_S01X	WP_111197754.1 trypsin-like serine protease	Rhizobiales bacterium KCTC 52945			S
H1_Rhizo_25_scaffold_13794_1	MER0242608_M14A	WP_054298069.1 carboxypeptidase	Methanosarcina flavescens	Euryarchaeota	Methanomicrobia	M
H1_Rhizo_25_scaffold_13869_1	MER0324767_S08A	WP_125657486.1 peptidase S8	Paenibacillus baekrokdamisoli	Firmicutes	Bacilli	S
H1_Rhizo_25_scaffold_14_4	MER0300812_M41	WP_026075894.1 ATP-dependent metallopeptidase FtsH/Yme1/Tma family protein	Noviherbaspirillum massiliense	Proteobacteria	Betaproteobacteria	M
H1_Rhizo_25_scaffold_14083_1	MER0174395_S41A	PYO68337.1 peptidase S41	Gemmatimonadetes bacterium	Gemmatimonadetes		S
H1_Rhizo_25_scaffold_1412_1	MER0042310_M41	SDF72856.1 membrane protease FtsH catalytic subunit	Massilia sp. PDC64	Proteobacteria	Betaproteobacteria	M
H1_Rhizo_25_scaffold_1416_1	MER0138821_S11	WP_125656945.1 D-alanyl-D-alanine carboxypeptidase	Paenibacillus baekrokdamisoli	Firmicutes	Bacilli	S
H1_Rhizo_25_scaffold_14420_3	MER0462727_C82B	WP_027515464.1 L,D-transpeptidase	Bradyrhizobium sp. WSM1417	Proteobacteria	Alphaproteobacteria	C
H1_Rhizo_25_scaffold_14450_1	MER0057016_S08A	EMS56500.1 Subtilisin-like protease	Triticum urartu	Streptophyta	Magnoliopsida	S
H1_Rhizo_25_scaffold_14476_1	MER0741683_C82A	WP_079605595.1 L,D-transpeptidase	Bradyrhizobium erythrophlei	Proteobacteria	Alphaproteobacteria	C
H1_Rhizo_25_scaffold_14503_1	MER0985221_S08A	WP_057299057.1 peptidase S8 and S53 subtilisin kexin sedolisin	Pelomonas sp. Root1217	Proteobacteria	Betaproteobacteria	S
H1_Rhizo_25_scaffold_14756_1	MER0085996_M14A	WP_088889142.1 carboxypeptidase	Leptolyngbya ohadii	Cyanobacteria		M
H1_Rhizo_25_scaffold_14833_1	MER0370915_M41	XP_010240568.1 ATP-dependent zinc metalloprotease FTSH 2, chloroplastic	Brachypodium distachyon	Streptophyta	Magnoliopsida	M
H1_Rhizo_25_scaffold_14964_2	MER0052752_M20A	WP_036238609.1 dipeptidase	Massilia sp. JS1662			M
H1_Rhizo_25_scaffold_15123_1	MER0079481_S10	XP_020157937.1 serine carboxypeptidase-like 45	Aegilops tauschii subsp. tauschii	Streptophyta	Magnoliopsida	S
H1_Rhizo_25_scaffold_15223_1	MER0027581_S41A	WP_108516096.1 S41 family peptidase	Bradyrhizobium algeriense	Proteobacteria	Alphaproteobacteria	S
H1_Rhizo_25_scaffold_15747_1	MER0283890_S41A	PYX74995.1 peptidase S41	Acidobacteria bacterium	Acidobacteria		S
H1_Rhizo_25_scaffold_15764_2	MER0255119_C15	WP_075794799.1 pyroglutamyl-peptidase I	Massilia putida	Proteobacteria	Betaproteobacteria	C
H1_Rhizo_25_scaffold_1582_2	MER0292744_M01	SDD11862.1 Membrane alanyl aminopeptidase Metallo peptidase. MEROPS family M01	Massilia sp. PDC64	Proteobacteria	Betaproteobacteria	M
H1_Rhizo_25_scaffold_16005_1	MER0074331_T01X	WP_091660377.1 peptidase	Massilia sp. PDC64	Proteobacteria	Betaproteobacteria	T
H1_Rhizo_25_scaffold_16153_2	MER0127579_S26A	WP_056542434.1 signal peptidase I	Marmoricola sp. Leaf446	Actinobacteria	Actinobacteria	S
H1_Rhizo_25_scaffold_16171_1	MER0742422_C82A	WP_052830762.1 L,D-transpeptidase	Skermanella aerolata	Proteobacteria	Alphaproteobacteria	C
H1_Rhizo_25_scaffold_16390_1	MER0497521_M06	WP_052386584.1 peptidase M6 immune inhibitor A	Dactylosporangium aurantiacum			M
H1_Rhizo_25_scaffold_16687_1	MER0131684_S12	OLB03399.1 D-alanyl-D-alanine carboxypeptidase	Verrucomicrobia bacterium 13_2_20CM_54_12	Verrucomicrobia		S
H1_Rhizo_25_scaffold_16875_1	MER0182310_C01A	WP_007220590.1 putative peptidase	Candidatus Jettenia caeni	Planctomycetes	Candidatus Brocadiae	C
H1_Rhizo_25_scaffold_16879_1	MER0833115_M14A	WP_051514255.1 peptidase M14, partial	Skermanella stibiiresistens	Proteobacteria	Alphaproteobacteria	M
H1_Rhizo_25_scaffold_16887_1	MER0248475_M10B	WP_027579112.1 peptidase M12	Bradyrhizobium sp. Ai1a-2	Proteobacteria	Alphaproteobacteria	M
H1_Rhizo_25_scaffold_16970_1	MER0065525_S09A	PYR93848.1 oligopeptidase B	Acidobacteria bacterium	Acidobacteria		S
H1_Rhizo_25_scaffold_17134_2	MER0096899_S14	GBD11820.1 ATP-dependent Clp protease proteolytic subunit	bacterium HR23			S
H1_Rhizo_25_scaffold_17220_1	MER1056526_S41A	WP_029583153.1 S41 family peptidase	Bradyrhizobium sp. URHD0069	Proteobacteria	Alphaproteobacteria	S
H1_Rhizo_25_scaffold_17252_1	MER0130228_T03	EMS68109.1 Gamma-glutamyltranspeptidase 1	Triticum urartu	Streptophyta	Magnoliopsida	T
H1_Rhizo_25_scaffold_17418_2	MER0091734_S26A	WP_011508856.1 signal peptidase I	Nitrobacter hamburgensis	Proteobacteria	Alphaproteobacteria	S
H1_Rhizo_25_scaffold_1742_4	MER0335917_M03A	RKT77466.1 thimet oligopeptidase	Terracoccus luteus	Actinobacteria	Actinobacteria	M
H1_Rhizo_25_scaffold_17776_1	MER0086457_S08A	WP_084464455.1 S8 family peptidase	Microtetraspora fusca			S
H1_Rhizo_25_scaffold_17950_1	MER0178978_M04	WP_091287161.1 M4 family peptidase	Amycolatopsis xylanica	Actinobacteria	Actinobacteria	M
H1_Rhizo_25_scaffold_180_6	MER0088776_M24A	OFW03975.1 type I methionyl aminopeptidase	Acidobacteria bacterium RIFCSPLOWO2_02_FULL_67_36	Acidobacteria		M
H1_Rhizo_25_scaffold_18182_1	MER0193774_M01	WP_125662425.1 M1 family peptidase	Paenibacillus baekrokdamisoli	Firmicutes	Bacilli	M
H1_Rhizo_25_scaffold_18240_2	MER0894760_M50B	OFX00249.1 peptidase M48	Alphaproteobacteria bacterium RIFCSPHIGHO2_12_FULL_66_14	Proteobacteria	Alphaproteobacteria	M
H1_Rhizo_25_scaffold_185_5	MER0100418_M24B	SDE60050.1 aminopeptidase P Metallo peptidase. MEROPS family M24B	Massilia sp. PDC64	Proteobacteria	Betaproteobacteria	M
H1_Rhizo_25_scaffold_187_3	MER0330443_U62	WP_012078701.1 metalloprotease TldD	Janthinobacterium sp. Marseille	Proteobacteria	Betaproteobacteria	U
H1_Rhizo_25_scaffold_187_5	MER0241754_A32	WP_076592037.1 TIGR02281 family clan AA aspartic protease	Herminiimonas arsenitoxidans	Proteobacteria	Betaproteobacteria	A
H1_Rhizo_25_scaffold_18717_2	MER0965375_S01B	WP_091670358.1 serine protease	Massilia sp. PDC64	Proteobacteria	Betaproteobacteria	S
H1_Rhizo_25_scaffold_19026_1	MER0178978_M04	KAK49096.1 peptidase M4	Caballeronia jiangsuensis	Proteobacteria	Betaproteobacteria	M
H1_Rhizo_25_scaffold_19122_2	MER0970261_S08A	OJW04060.1 peptidase S8	Sphingobacteriales bacterium 44-61	Bacteroidetes	Sphingobacteriia	S
H1_Rhizo_25_scaffold_1929_1	MER0057016_S08A	XP_020185969.1 subtilisin-like protease SBT2.6	Aegilops tauschii subsp. tauschii	Streptophyta	Magnoliopsida	S
H1_Rhizo_25_scaffold_19527_3	MER0301592_S49B	OLB70494.1 S49 family peptidase	Alphaproteobacteria bacterium 13_2_20CM_2_64_7	Proteobacteria	Alphaproteobacteria	S
H1_Rhizo_25_scaffold_19601_1	MER1015750_S14	WP_056435642.1 peptidase S14	Massilia sp. Root335	Proteobacteria	Betaproteobacteria	S
H1_Rhizo_25_scaffold_19738_2	MER0320377_S66	WP_075791349.1 muramoyltetrapeptide carboxypeptidase	Massilia putida	Proteobacteria	Betaproteobacteria	S
H1_Rhizo_25_scaffold_20156_1	MER1070739_S49A	WP_105375533.1 signal peptide peptidase SppA	Massilia phosphatilytica	Proteobacteria	Betaproteobacteria	S
H1_Rhizo_25_scaffold_20162_1	MER0242610_M14A	XP_004368036.1 carboxypeptidase A3, putative	Acanthamoeba castellanii str. Neff	Discosea		M
H1_Rhizo_25_scaffold_20228_1	MER0491432_S14	OGO58424.1 ATP-dependent Clp protease proteolytic subunit	Chloroflexi bacterium RBG_16_69_14	Chloroflexi		S
H1_Rhizo_25_scaffold_20280_2	MER0888450_M48C	WP_083685135.1 M48 family peptidase	Massilia putida	Proteobacteria	Betaproteobacteria	M
H1_Rhizo_25_scaffold_2071_2	MER0019297_S49A	OLB69731.1 S49 family peptidase	Alphaproteobacteria bacterium 13_2_20CM_2_64_7	Proteobacteria	Alphaproteobacteria	S
H1_Rhizo_25_scaffold_20860_1	MER0178978_M04	WP_109775032.1 M4 family peptidase	Quadrisphaera granulorum	Actinobacteria	Actinobacteria	M
H1_Rhizo_25_scaffold_21031_1	MER0904278_M61	WP_056443137.1 M61 family peptidase	Massilia sp. Root335	Proteobacteria	Betaproteobacteria	M
H1_Rhizo_25_scaffold_2108_1	MER0189065_M13	WP_075795162.1 M13 family peptidase	Massilia putida	Proteobacteria	Betaproteobacteria	M
H1_Rhizo_25_scaffold_21521_1	MER0040126_S08A	PYS73961.1 serine protease	Acidobacteria bacterium	Acidobacteria		S
H1_Rhizo_25_scaffold_21568_1	MER0161329_M24B	XP_020193629.1 probable Xaa-Pro aminopeptidase 3 isoform X1	Aegilops tauschii subsp. tauschii	Streptophyta	Magnoliopsida	M
H1_Rhizo_25_scaffold_21677_2	MER0065535_M01	PYV51541.1 peptidase M1	Acidobacteria bacterium	Acidobacteria		M
H1_Rhizo_25_scaffold_21976_1	MER0325578_U32	WP_056446609.1 U32 family peptidase	Massilia sp. Root335	Proteobacteria	Betaproteobacteria	U
H1_Rhizo_25_scaffold_23210_2	MER0130179_M08	PYV82474.1 peptidase	Acidobacteria bacterium	Acidobacteria		M
H1_Rhizo_25_scaffold_233_2	MER0202840_A24A	WP_119736465.1 prepilin peptidase	Herbaspirillum sp. K2R10-39	Proteobacteria	Betaproteobacteria	A
H1_Rhizo_25_scaffold_23347_1	MER0251229_M03A	OLD32594.1 peptidase M3, partial	Myxococcales bacterium 13_1_40CM_2_68_15	Proteobacteria	Deltaproteobacteria	M
H1_Rhizo_25_scaffold_23953_1	MER0247774_M61	WP_091664553.1 M61 family peptidase	Massilia sp. PDC64	Proteobacteria	Betaproteobacteria	M
H1_Rhizo_25_scaffold_2407_3	MER0178978_M04	WP_116478351.1 peptidase M4 family protein	candidate division NC10 bacterium			M
H1_Rhizo_25_scaffold_24128_2	MER0317734_M82	WP_125656852.1 PrsW family intramembrane metalloprotease	Paenibacillus baekrokdamisoli	Firmicutes	Bacilli	M
H1_Rhizo_25_scaffold_24168_1	MER0428209_C01A	SMD21605.1 Cysteine protease, C1A family	Kibdelosporangium aridum	Actinobacteria	Actinobacteria	C
H1_Rhizo_25_scaffold_24240_1	MER0183651_S08A	WP_105377867.1 peptidase S8	Massilia phosphatilytica	Proteobacteria	Betaproteobacteria	S
H1_Rhizo_25_scaffold_24284_1	MER0131543_S08A	WP_052387044.1 serine protease	Dactylosporangium aurantiacum			S
H1_Rhizo_25_scaffold_24337_1	MER0198470_S28	XP_003574183.2 probable serine protease EDA2	Brachypodium distachyon	Streptophyta	Magnoliopsida	S
H1_Rhizo_25_scaffold_24401_1	MER0142873_M14B	XP_020173411.1 carboxypeptidase SOL1	Aegilops tauschii subsp. tauschii	Streptophyta	Magnoliopsida	M
H1_Rhizo_25_scaffold_2476_3	MER0082875_S08A	WP_047586938.1 peptidase S8	Methylibium sp. YR605			S
H1_Rhizo_25_scaffold_24857_1	MER0985221_S08A	XP_015695627.1 PREDICTED: LOW QUALITY PROTEIN: subtilisin-like protease SBT1.5	Oryza brachyantha	Streptophyta	Magnoliopsida	S
H1_Rhizo_25_scaffold_24939_1	MER0283204_S41A	PYR90363.1 S41 family peptidase	Acidobacteria bacterium	Acidobacteria		S
H1_Rhizo_25_scaffold_24948_1	MER0497521_M06	WP_052386584.1 peptidase M6 immune inhibitor A	Dactylosporangium aurantiacum			M
H1_Rhizo_25_scaffold_250_4	MER0892517_M50B	WP_092357695.1 site-2 protease family protein	Collimonas sp. OK242	Proteobacteria	Betaproteobacteria	M
H1_Rhizo_25_scaffold_25112_1	MER0091734_S26A	PZN32213.1 signal peptidase I	Chloroflexi bacterium	Chloroflexi		S
H1_Rhizo_25_scaffold_2538_2	MER0301592_S49B	WP_056136192.1 S49 family peptidase	Massilia sp. Root133	Proteobacteria	Betaproteobacteria	S
H1_Rhizo_25_scaffold_25385_1	MER0353550_S12	WP_007569959.1 alkaline D-peptidase	Patulibacter medicamentivorans	Actinobacteria	Thermoleophilia	S
H1_Rhizo_25_scaffold_25736_1	MER0392592_M16B	SIO61986.1 zinc protease	Bradyrhizobium erythrophlei	Proteobacteria	Alphaproteobacteria	M
H1_Rhizo_25_scaffold_2587_1	MER0187422_S08A	WP_099500053.1 MULTISPECIES: serine protease	Streptomyces	Actinobacteria	Actinobacteria	S
H1_Rhizo_25_scaffold_25941_2	MER1014240_S14	WP_028930069.1 ATP-dependent Clp protease proteolytic subunit	Pseudonocardia asaccharolytica	Actinobacteria	Actinobacteria	S
H1_Rhizo_25_scaffold_26289_1	MER1065229_S46	WP_105375540.1 S46 family peptidase	Massilia phosphatilytica	Proteobacteria	Betaproteobacteria	S
H1_Rhizo_25_scaffold_26427_1	MER0197800_S41A	KJB93478.1 peptidase S41	Skermanella aerolata KACC 11604	Proteobacteria	Alphaproteobacteria	S
H1_Rhizo_25_scaffold_26514_1	MER0220601_M04	WP_084286248.1 peptidase M4 family protein	Solirubrobacter soli	Actinobacteria	Thermoleophilia	M
H1_Rhizo_25_scaffold_26557_2	MER0174655_M55	WP_026844415.1 peptidase M55	Geodermatophilaceae bacterium URHA0031	Actinobacteria	Actinobacteria	M
H1_Rhizo_25_scaffold_26699_1	MER0307081_S41A	OJY44337.1 peptidase S41	Rhizobiales bacterium 64-17	Proteobacteria	Alphaproteobacteria	S
H1_Rhizo_25_scaffold_26754_1	MER0968720_S08A	WP_091664781.1 peptidase S8	Massilia sp. PDC64	Proteobacteria	Betaproteobacteria	S
H1_Rhizo_25_scaffold_26773_1	MER0130551_S09X	PYQ98457.1 S9 family peptidase	Acidobacteria bacterium	Acidobacteria		S
H1_Rhizo_25_scaffold_27002_1	MER0740853_C82A	WP_043240008.1 L,D-transpeptidase	Bosea sp. LC85	Proteobacteria	Alphaproteobacteria	C
H1_Rhizo_25_scaffold_2704_1	MER0186091_M02	WP_091665730.1 peptidase M2 family protein	Massilia sp. PDC64	Proteobacteria	Betaproteobacteria	M
H1_Rhizo_25_scaffold_27537_2	MER0419949_S12	PRZ41198.1 CubicO group peptidase (beta-lactamase class C family)	Antricoccus suffuscus	Actinobacteria	Actinobacteria	S
H1_Rhizo_25_scaffold_2768_2	MER0300812_M41	WP_053238925.1 ATP-dependent metallopeptidase FtsH/Yme1/Tma family protein	Sandaracinus amylolyticus	Proteobacteria	Deltaproteobacteria	M
H1_Rhizo_25_scaffold_28159_1	MER0191885_S08A	WP_056757028.1 serine protease	Terrabacter sp. Root181			S
H1_Rhizo_25_scaffold_28616_1	MER0174395_S41A	PYO85339.1 peptidase S41	Gemmatimonadetes bacterium	Gemmatimonadetes		S
H1_Rhizo_25_scaffold_28916_1	MER0050195_M20F	WP_047908237.1 M20 peptidase family dipeptidase	Pandoraea faecigallinarum	Proteobacteria	Betaproteobacteria	M
H1_Rhizo_25_scaffold_29130_2	MER0408245_S01C	OLB70704.1 serine protease	Alphaproteobacteria bacterium 13_2_20CM_2_64_7	Proteobacteria	Alphaproteobacteria	S
H1_Rhizo_25_scaffold_29170_1	MER0080846_M14X	OFW10806.1 peptidase	Acidobacteria bacterium RIFCSPLOWO2_02_FULL_67_36	Acidobacteria		M
H1_Rhizo_25_scaffold_29180_2	MER0991950_S09A	WP_075795163.1 S9 family peptidase	Massilia putida	Proteobacteria	Betaproteobacteria	S
H1_Rhizo_25_scaffold_29343_1	MER0057016_S08A	EMS63058.1 Subtilisin-like protease	Triticum urartu	Streptophyta	Magnoliopsida	S
H1_Rhizo_25_scaffold_29566_1	MER0131181_S01D	WP_077007247.1 trypsin-like serine protease	Saccharothrix sp. ALI-22-I	Actinobacteria	Actinobacteria	S
H1_Rhizo_25_scaffold_30_13	MER0093972_S01C	OGB22886.1 serine peptidase	Burkholderiales bacterium RIFCSPLOWO2_02_FULL_57_36	Proteobacteria	Betaproteobacteria	S
H1_Rhizo_25_scaffold_30308_2	MER0348838_M48B	WP_067438258.1 zinc metalloprotease HtpX	Nocardioides jensenii	Actinobacteria	Actinobacteria	M
H1_Rhizo_25_scaffold_30354_1	MER0334064_S26A	WP_091178445.1 signal peptidase I	Friedmanniella flava	Actinobacteria	Actinobacteria	S
H1_Rhizo_25_scaffold_30401_1	MER0121226_C82B	WP_116637550.1 L,D-transpeptidase	Methylocystaceae bacterium			C
H1_Rhizo_25_scaffold_30701_1	MER0204513_A08	CED91029.1 Lipoprotein signal peptidase	Actinomyces succiniciruminis	Actinobacteria	Actinobacteria	A
H1_Rhizo_25_scaffold_3078_1	MER0063826_C39	WP_081744179.1 peptidase domain-containing ABC transporter	Ensifer aridi	Proteobacteria	Alphaproteobacteria	C
H1_Rhizo_25_scaffold_30796_1	MER1048944_S26A	PYQ44447.1 signal peptidase I	Acidobacteria bacterium	Acidobacteria		S
H1_Rhizo_25_scaffold_31444_1	MER0072554_M17	AFU60389.1 leucyl aminopeptidase	Candidatus Nitrososphaera gargensis Ga9.2	Thaumarchaeota	Nitrososphaeria	M
H1_Rhizo_25_scaffold_3152_2	MER0991950_S09A	WP_091659405.1 S9 family peptidase	Massilia sp. PDC64	Proteobacteria	Betaproteobacteria	S
H1_Rhizo_25_scaffold_31623_2	MER0464001_C82B	WP_027517636.1 MULTISPECIES: L,D-transpeptidase	Bradyrhizobium	Proteobacteria	Alphaproteobacteria	C
H1_Rhizo_25_scaffold_31670_2	MER0461556_C82A	WP_084284049.1 murein L,D-transpeptidase	Solirubrobacter soli			C
H1_Rhizo_25_scaffold_31799_1	MER0131754_C82A	WP_111765997.1 L,D-transpeptidase	Nakamurella sp. 12Sc4-1	Actinobacteria	Actinobacteria	C
H1_Rhizo_25_scaffold_31876_2	MER0138738_S11	WP_081914033.1 D-alanyl-D-alanine carboxypeptidase	Rhizobiales bacterium YIM 77505	Proteobacteria	Alphaproteobacteria	S
H1_Rhizo_25_scaffold_32004_2	MER0284027_M23B	GBG15392.1 peptidase M23	Novimethylophilus kurashikiensis	Proteobacteria	Betaproteobacteria	M
H1_Rhizo_25_scaffold_32389_2	MER0215170_A08	WP_044427463.1 signal peptidase II	Skermanella aerolata	Proteobacteria	Alphaproteobacteria	A
H1_Rhizo_25_scaffold_3300_1	MER0972687_S08A	XP_020149562.1 subtilisin-like protease SBT3.9	Aegilops tauschii subsp. tauschii	Streptophyta	Magnoliopsida	S
H1_Rhizo_25_scaffold_33038_2	MER0246861_S26A	PYR91170.1 signal peptidase I	Acidobacteria bacterium	Acidobacteria		S
H1_Rhizo_25_scaffold_335_2	MER0249927_A08	OGB24673.1 signal peptidase II	Burkholderiales bacterium RIFCSPLOWO2_02_FULL_57_36	Proteobacteria	Betaproteobacteria	A
H1_Rhizo_25_scaffold_335_5	MER0888975_M48C	WP_119741732.1 peptidase M48	Herbaspirillum sp. K2R10-39	Proteobacteria	Betaproteobacteria	M
H1_Rhizo_25_scaffold_3475_1	MER0972687_S08A	EMS61069.1 Subtilisin-like protease	Triticum urartu	Streptophyta	Magnoliopsida	S
H1_Rhizo_25_scaffold_3573_1	MER0220601_M04	WP_027346267.1 zinc metalloprotease	Hamadaea tsunoensis	Actinobacteria	Actinobacteria	M
H1_Rhizo_25_scaffold_36_10	MER1048146_S26A	WP_019140883.1 signal peptidase I	Noviherbaspirillum massiliense	Proteobacteria	Betaproteobacteria	S
H1_Rhizo_25_scaffold_3964_2	MER0017427_S10	WP_082902834.1 peptidase S1	Paraburkholderia ginsengiterrae	Proteobacteria	Betaproteobacteria	S
H1_Rhizo_25_scaffold_4359_3	MER0050195_M20F	WP_056889043.1 dipeptidase	Nocardioides sp. Soil777	Actinobacteria	Actinobacteria	M
H1_Rhizo_25_scaffold_447_2	MER0817533_M03A	WP_088707246.1 M3 family peptidase	Noviherbaspirillum denitrificans	Proteobacteria	Betaproteobacteria	M
H1_Rhizo_25_scaffold_45207_2	MER0204513_A08	WP_109506376.1 signal peptidase II	Nocardioides sp. YIM ART13	Actinobacteria	Actinobacteria	A
H1_Rhizo_25_scaffold_4548_1	MER0479449_M23B	WP_056442646.1 protease	Massilia sp. Root335	Proteobacteria	Betaproteobacteria	M
H1_Rhizo_25_scaffold_4760_1	MER0065559_M28B	XP_003569769.2 probable glutamate carboxypeptidase LAMP1	Brachypodium distachyon	Streptophyta	Magnoliopsida	M
H1_Rhizo_25_scaffold_4908_2	MER0117120_S41A	WP_037020046.1 S41 family peptidase	Rhizobiales bacterium YIM 77505	Proteobacteria	Alphaproteobacteria	S
H1_Rhizo_25_scaffold_493_1	MER0088236_S08A	WP_084557964.1 peptidase S8	Hamadaea tsunoensis	Actinobacteria	Actinobacteria	S
H1_Rhizo_25_scaffold_509_4	MER0023958_M48A	OGB24151.1 peptidase M48	Burkholderiales bacterium RIFCSPLOWO2_02_FULL_57_36	Proteobacteria	Betaproteobacteria	M
H1_Rhizo_25_scaffold_5176_1	MER0334064_S26A	WP_033357829.1 signal peptidase I	Dactylosporangium aurantiacum	Actinobacteria	Actinobacteria	S
H1_Rhizo_25_scaffold_5176_2	MER1046987_S26A	WP_101370308.1 signal peptidase I	Plantactinospora sp. CNZ320	Actinobacteria	Actinobacteria	S
H1_Rhizo_25_scaffold_5180_2	MER0320377_S66	WP_075791349.1 muramoyltetrapeptide carboxypeptidase	Massilia putida	Proteobacteria	Betaproteobacteria	S
H1_Rhizo_25_scaffold_5303_1	MER0086869_M48C	WP_105380457.1 M48 family peptidase	Massilia phosphatilytica	Proteobacteria	Betaproteobacteria	M
H1_Rhizo_25_scaffold_54_3	MER0025461_S09A	WP_018135060.1 S9 family peptidase	Acaricomes phytoseiuli	Actinobacteria	Actinobacteria	S
H1_Rhizo_25_scaffold_5699_1	MER0198470_S28	XP_003571960.1 probable serine protease EDA2	Brachypodium distachyon	Streptophyta	Magnoliopsida	S
H1_Rhizo_25_scaffold_5735_1	MER0888450_M48C	WP_083685135.1 M48 family peptidase	Massilia putida	Proteobacteria	Betaproteobacteria	M
H1_Rhizo_25_scaffold_5937_2	MER0097051_M48C	OGB27615.1 peptidase M48	Burkholderiales bacterium RIFCSPLOWO2_02_FULL_57_36	Proteobacteria	Betaproteobacteria	M
H1_Rhizo_25_scaffold_5968_1	MER0342262_M03A	WP_075793744.1 M3 family peptidase	Massilia putida	Proteobacteria	Betaproteobacteria	M
H1_Rhizo_25_scaffold_60013_1	MER0005718_S01C	WP_074701095.1 serine protease	Arthrobacter crystallopoietes	Actinobacteria	Actinobacteria	S
H1_Rhizo_25_scaffold_6207_2	MER0743427_C82A	WP_079599612.1 L,D-transpeptidase	Bradyrhizobium erythrophlei	Proteobacteria	Alphaproteobacteria	C
H1_Rhizo_25_scaffold_6415_1	MER0428736_C01A	OGP86991.1 cysteine protease	Deltaproteobacteria bacterium RBG_16_48_10	Proteobacteria	Deltaproteobacteria	C
H1_Rhizo_25_scaffold_65255_1	MER0965423_S01B	WP_091668251.1 serine protease	Massilia sp. PDC64	Proteobacteria	Betaproteobacteria	S
H1_Rhizo_25_scaffold_66_19	MER0241835_A32	WP_089952670.1 MULTISPECIES: TIGR02281 family clan AA aspartic protease	Limnohabitans	Proteobacteria	Betaproteobacteria	A
H1_Rhizo_25_scaffold_6822_2	MER1015300_S14	RMH80313.1 ATP-dependent Clp protease proteolytic subunit	Actinomyces sp.	Actinobacteria	Actinobacteria	S
H1_Rhizo_25_scaffold_6866_3	MER0892829_M50B	WP_075792748.1 site-2 protease family protein	Massilia putida	Proteobacteria	Betaproteobacteria	M
H1_Rhizo_25_scaffold_7120_1	MER0337792_S41A	PYR49034.1 S41 family peptidase	Acidobacteria bacterium	Acidobacteria		S
H1_Rhizo_25_scaffold_7621_2	MER0040798_M42	WP_084721265.1 osmoprotectant NAGGN system M42 family peptidase	Skermanella aerolata	Proteobacteria	Alphaproteobacteria	M
H1_Rhizo_25_scaffold_7649_1	MER0445986_C39	WP_089335398.1 peptidase domain-containing ABC transporter	Blastococcus sp. DSM 44272	Actinobacteria	Actinobacteria	C
H1_Rhizo_25_scaffold_767_2	MER0337755_S41A	WP_056442451.1 S41 family peptidase	Massilia sp. Root335	Proteobacteria	Betaproteobacteria	S
H1_Rhizo_25_scaffold_8098_2	MER0337274_S41A	WP_008834712.1 S41 family peptidase	Mesorhizobium alhagi	Proteobacteria	Alphaproteobacteria	S
H1_Rhizo_25_scaffold_833_1	MER0963813_S01B	XP_020193763.1 protease Do-like 7	Aegilops tauschii subsp. tauschii	Streptophyta	Magnoliopsida	S
H1_Rhizo_25_scaffold_8652_1	MER0059242_M23B	WP_084617935.1 peptidase M23	Cellvibrio sp. OA-2007	Proteobacteria	Gammaproteobacteria	M
H1_Rhizo_25_scaffold_8857_1	MER0469218_M14B	WP_075794197.1 peptidase M14	Massilia putida	Proteobacteria	Betaproteobacteria	M
H1_Rhizo_25_scaffold_8970_1	MER0235882_S41A	PYQ63155.1 S41 family peptidase	Acidobacteria bacterium	Acidobacteria		S
H1_Rhizo_25_scaffold_9267_2	MER1065137_S46	WP_075793564.1 S46 family peptidase	Massilia putida	Proteobacteria	Betaproteobacteria	S
H1_Rhizo_25_scaffold_9781_1	MER0023958_M48A	WP_056127226.1 M48 family peptidase	Massilia sp. Root133	Proteobacteria	Betaproteobacteria	M
H1_Rhizo_25_scaffold_986_1	MER0392318_M16B	XP_010227485.1 stromal processing peptidase, chloroplastic isoform X1	Brachypodium distachyon	Streptophyta	Magnoliopsida	M
H1_Rhizo_25_scaffold_995_4	MER0320377_S66	OGB23491.1 muramoyltetrapeptide carboxypeptidase	Burkholderiales bacterium RIFCSPLOWO2_02_FULL_57_36	Proteobacteria	Betaproteobacteria	S
H1_Rhizo_26_FD_scaffold_10015_1	MER0243638_S08A	WP_084557964.1 peptidase S8	Hamadaea tsunoensis	Actinobacteria	Actinobacteria	S
H1_Rhizo_26_FD_scaffold_10040_1	MER0220261_S53	PYJ19048.1 serine protease	Verrucomicrobia bacterium	Verrucomicrobia		S
H1_Rhizo_26_FD_scaffold_10092_1	MER0314853_S53	OLE27624.1 protease	Actinobacteria bacterium 13_1_20CM_3_71_11	Actinobacteria		S
H1_Rhizo_26_FD_scaffold_10380_1	MER0186091_M02	WP_091665730.1 peptidase M2 family protein	Massilia sp. PDC64	Proteobacteria	Betaproteobacteria	M
H1_Rhizo_26_FD_scaffold_10769_1	MER0125232_C01A	XP_003560204.2 cathepsin B-like protease 2	Brachypodium distachyon	Streptophyta	Magnoliopsida	C
H1_Rhizo_26_FD_scaffold_10862_1	MER0065488_S09C	ALI34418.1 Prolyl tripeptidyl peptidase precursor	Candidatus Nitrosocosmicus oleophilus	Thaumarchaeota	Nitrososphaeria	S
H1_Rhizo_26_FD_scaffold_11072_1	MER0153091_M48C	WP_114768116.1 peptidase M48	Microvirga subterranea	Proteobacteria	Alphaproteobacteria	M
H1_Rhizo_26_FD_scaffold_11341_2	MER0246861_S26A	XP_003578214.1 thylakoidal processing peptidase 1, chloroplastic	Brachypodium distachyon	Streptophyta	Magnoliopsida	S
H1_Rhizo_26_FD_scaffold_11359_2	MER1048944_S26A	PYR92961.1 signal peptidase I	Acidobacteria bacterium	Acidobacteria		S
H1_Rhizo_26_FD_scaffold_1180_1	MER0392318_M16B	XP_010227485.1 stromal processing peptidase, chloroplastic isoform X1	Brachypodium distachyon	Streptophyta	Magnoliopsida	M
H1_Rhizo_26_FD_scaffold_1239_1	MER0063839_M16C	XP_020170515.1 presequence protease 1, chloroplastic/mitochondrial-like	Aegilops tauschii subsp. tauschii	Streptophyta	Magnoliopsida	M
H1_Rhizo_26_FD_scaffold_12480_1	MER0330044_U62	RTM13049.1 metalloprotease TldD, partial	Bradyrhizobiaceae bacterium	Proteobacteria	Alphaproteobacteria	U
H1_Rhizo_26_FD_scaffold_12480_2	MER0126565_S26A	WP_027515268.1 MULTISPECIES: signal peptidase I	Bradyrhizobium	Proteobacteria	Alphaproteobacteria	S
H1_Rhizo_26_FD_scaffold_125_3	MER0333341_S26A	WP_090314278.1 signal peptidase I	Duganella sp. CF517	Proteobacteria	Betaproteobacteria	S
H1_Rhizo_26_FD_scaffold_125_6	MER0407973_S01C	SEN21401.1 serine protease Do	Duganella sp. CF517	Proteobacteria	Betaproteobacteria	S
H1_Rhizo_26_FD_scaffold_12552_1	MER0954279_S01A	WP_121769111.1 serine protease	Corallococcus sp. AB047A	Proteobacteria	Deltaproteobacteria	S
H1_Rhizo_26_FD_scaffold_12667_2	MER0019297_S49A	WP_037014653.1 S49 family peptidase	Rhizobiales bacterium YIM 77505	Proteobacteria	Alphaproteobacteria	S
H1_Rhizo_26_FD_scaffold_12959_1	MER0489411_S09C	RLC83306.1 S9 family peptidase, partial	Chloroflexi bacterium	Chloroflexi		S
H1_Rhizo_26_FD_scaffold_13012_1	MER0048837_S08A	WP_084677164.1 peptidase S8	Massilia niastensis			S
H1_Rhizo_26_FD_scaffold_1346_4	MER0247473_S33	WP_056134018.1 MULTISPECIES: prolyl aminopeptidase	Massilia	Proteobacteria	Betaproteobacteria	S
H1_Rhizo_26_FD_scaffold_13650_1	MER0240750_S54	PYS40454.1 rhomboid family intramembrane serine protease	Acidobacteria bacterium	Acidobacteria		S
H1_Rhizo_26_FD_scaffold_13829_2	MER0740853_C82A	WP_043240008.1 L,D-transpeptidase	Bosea sp. LC85	Proteobacteria	Alphaproteobacteria	C
H1_Rhizo_26_FD_scaffold_14043_2	MER0248475_M10B	WP_090662032.1 peptidase	Nitrosomonas marina	Proteobacteria	Betaproteobacteria	M
H1_Rhizo_26_FD_scaffold_14484_2	MER0088776_M24A	SDE31340.1 methionyl aminopeptidase	Blastococcus sp. DSM 44205	Actinobacteria	Actinobacteria	M
H1_Rhizo_26_FD_scaffold_14679_1	MER0129658_S08A	WP_052387044.1 serine protease	Dactylosporangium aurantiacum			S
H1_Rhizo_26_FD_scaffold_14926_2	MER0088776_M24A	PYR59130.1 type I methionyl aminopeptidase	Acidobacteria bacterium	Acidobacteria		M
H1_Rhizo_26_FD_scaffold_15130_2	MER0461881_C82A	WP_068026804.1 murein L,D-transpeptidase	Rhodoplanes sp. Z2-YC6860	Proteobacteria	Alphaproteobacteria	C
H1_Rhizo_26_FD_scaffold_15422_1	MER0040037_S01A	WP_108076544.1 serine protease	Vitiosangium sp. GDMCC 1.1324	Proteobacteria	Deltaproteobacteria	S
H1_Rhizo_26_FD_scaffold_15605_1	MER0285391_M48C	WP_018612121.1 M48 family peptidase	Segetibacter koreensis	Bacteroidetes	Chitinophagia	M
H1_Rhizo_26_FD_scaffold_15624_1	MER0086007_S08A	WP_084557964.1 peptidase S8	Hamadaea tsunoensis	Actinobacteria	Actinobacteria	S
H1_Rhizo_26_FD_scaffold_1570_1	MER0250779_M01	ALI37409.1 Aminopeptidase N	Candidatus Nitrosocosmicus oleophilus	Thaumarchaeota	Nitrososphaeria	M
H1_Rhizo_26_FD_scaffold_1585_2	MER0300815_M41	SEO03262.1 membrane protease FtsH catalytic subunit	Duganella sp. CF517	Proteobacteria	Betaproteobacteria	M
H1_Rhizo_26_FD_scaffold_16348_1	MER0065537_M48C	PYS39933.1 peptidase M48	Acidobacteria bacterium	Acidobacteria		M
H1_Rhizo_26_FD_scaffold_17115_2	MER0446061_C39	WP_026471833.1 peptidase	Alkanindiges illinoisensis	Proteobacteria	Gammaproteobacteria	C
H1_Rhizo_26_FD_scaffold_17324_1	MER0178978_M04	WP_026086622.1 peptidase M4 family protein	Fischerella muscicola	Cyanobacteria		M
H1_Rhizo_26_FD_scaffold_1746_1	MER0337755_S41A	WP_091665242.1 S41 family peptidase	Massilia sp. PDC64	Proteobacteria	Betaproteobacteria	S
H1_Rhizo_26_FD_scaffold_17707_1	MER0365930_S01A	WP_108076544.1 serine protease	Vitiosangium sp. GDMCC 1.1324	Proteobacteria	Deltaproteobacteria	S
H1_Rhizo_26_FD_scaffold_17933_1	MER0082815_M16B	OLB74791.1 peptidase M16	Alphaproteobacteria bacterium 13_2_20CM_2_64_7	Proteobacteria	Alphaproteobacteria	M
H1_Rhizo_26_FD_scaffold_18135_1	MER0065537_M48C	PYQ38070.1 peptidase M48	Acidobacteria bacterium	Acidobacteria		M
H1_Rhizo_26_FD_scaffold_18560_3	MER0023958_M48A	WP_076592027.1 M48 family peptidase	Herminiimonas arsenitoxidans	Proteobacteria	Betaproteobacteria	M
H1_Rhizo_26_FD_scaffold_19273_1	MER0065537_M48C	OLE10584.1 peptidase M48	Acidobacteria bacterium 13_1_20CM_4_56_7	Acidobacteria		M
H1_Rhizo_26_FD_scaffold_1982_2	MER0982217_S11	WP_036238684.1 D-alanyl-D-alanine carboxypeptidase	Massilia sp. JS1662	Proteobacteria	Betaproteobacteria	S
H1_Rhizo_26_FD_scaffold_20096_2	MER0283204_S41A	PYR90363.1 S41 family peptidase	Acidobacteria bacterium	Acidobacteria		S
H1_Rhizo_26_FD_scaffold_20147_1	MER0222593_M06	WP_028062529.1 M6 family metalloprotease domain-containing protein	Solirubrobacter soli	Actinobacteria	Thermoleophilia	M
H1_Rhizo_26_FD_scaffold_2044_1	MER0311852_M13	WP_075794038.1 M13 family peptidase	Massilia putida	Proteobacteria	Betaproteobacteria	M
H1_Rhizo_26_FD_scaffold_20802_1	MER0979885_S08A	WP_037234251.1 serine protease	Rothia aeria	Actinobacteria	Actinobacteria	S
H1_Rhizo_26_FD_scaffold_21460_1	MER0327741_S01C	KJB92197.1 serine protease	Skermanella aerolata KACC 11604	Proteobacteria	Alphaproteobacteria	S
H1_Rhizo_26_FD_scaffold_21651_1	MER0406120_S01C	XP_002154609.2 PREDICTED: protease Do-like 10, mitochondrial isoform X1	Hydra vulgaris	Cnidaria	Hydrozoa	S
H1_Rhizo_26_FD_scaffold_2200_1	MER0187391_S41A	WP_090319778.1 tail-specific protease	Duganella sp. CF517	Proteobacteria	Betaproteobacteria	S
H1_Rhizo_26_FD_scaffold_22211_1	MER0017318_C82B	SFJ03452.1 L,D-transpeptidase catalytic domain	Bosea sp. OK403	Proteobacteria	Alphaproteobacteria	C
H1_Rhizo_26_FD_scaffold_22233_1	MER0055944_S08A	WP_125666540.1 peptidase S8	Paenibacillus baekrokdamisoli	Firmicutes	Bacilli	S
H1_Rhizo_26_FD_scaffold_22451_1	MER0174586_S09C	WP_025413087.1 S9 family peptidase	Gemmatirosa kalamazoonesis	Gemmatimonadetes	Gemmatimonadetes	S
H1_Rhizo_26_FD_scaffold_22901_1	MER0287970_T03	EMS68109.1 Gamma-glutamyltranspeptidase 1	Triticum urartu	Streptophyta	Magnoliopsida	T
H1_Rhizo_26_FD_scaffold_23942_2	MER1018846_S14	WP_090313920.1 peptidase S14	Duganella sp. CF517	Proteobacteria	Betaproteobacteria	S
H1_Rhizo_26_FD_scaffold_24109_1	MER0062937_S08A	XP_004351999.1 cysteine protease	Cavenderia fasciculata	Evosea	Eumycetozoa	S
H1_Rhizo_26_FD_scaffold_24511_1	MER0065537_M48C	PYS01727.1 peptidase M48	Acidobacteria bacterium	Acidobacteria		M
H1_Rhizo_26_FD_scaffold_24626_1	MER0075763_M17	OYT88527.1 leucyl aminopeptidase	Burkholderiales bacterium PBB6	Proteobacteria	Betaproteobacteria	M
H1_Rhizo_26_FD_scaffold_24687_1	MER0503253_M60	PKP25925.1 peptidase S8	Bacteroidetes bacterium HGW-Bacteroidetes-2	Bacteroidetes		M
H1_Rhizo_26_FD_scaffold_2476_1	MER0222593_M06	OJF10656.1 protease	Couchioplanes caeruleus subsp. caeruleus	Actinobacteria	Actinobacteria	M
H1_Rhizo_26_FD_scaffold_25440_1	MER0229310_M43B	WP_056882689.1 zinc metalloprotease	Phycicoccus sp. Soil748	Actinobacteria	Actinobacteria	M
H1_Rhizo_26_FD_scaffold_25652_1	MER0239787_S01A	WP_108076544.1 serine protease	Vitiosangium sp. GDMCC 1.1324	Proteobacteria	Deltaproteobacteria	S
H1_Rhizo_26_FD_scaffold_26080_2	MER0236641_S09A	WP_091667190.1 S9 family peptidase	Massilia sp. PDC64	Proteobacteria	Betaproteobacteria	S
H1_Rhizo_26_FD_scaffold_26293_1	MER0117120_S41A	WP_114772696.1 S41 family peptidase	Microvirga subterranea	Proteobacteria	Alphaproteobacteria	S
H1_Rhizo_26_FD_scaffold_26552_1	MER1015132_S14	WP_036352726.1 ATP-dependent Clp protease proteolytic subunit	Microvirga sp. BSC39	Proteobacteria	Alphaproteobacteria	S
H1_Rhizo_26_FD_scaffold_27098_1	MER0366161_S01A	WP_108076544.1 serine protease	Vitiosangium sp. GDMCC 1.1324	Proteobacteria	Deltaproteobacteria	S
H1_Rhizo_26_FD_scaffold_2718_1	MER0333520_M03A	XP_020201465.1 probable cytosolic oligopeptidase A	Aegilops tauschii subsp. tauschii	Streptophyta	Magnoliopsida	M
H1_Rhizo_26_FD_scaffold_27282_1	MER0927490_M16A	XP_020191285.1 zinc protease PQQL-like isoform X1	Aegilops tauschii subsp. tauschii	Streptophyta	Magnoliopsida	M
H1_Rhizo_26_FD_scaffold_27297_1	MER0390342_M16B	PYR91000.1 peptidase M16	Acidobacteria bacterium	Acidobacteria		M
H1_Rhizo_26_FD_scaffold_27463_1	MER0295629_M01	WP_034215271.1 M1 family peptidase	Actinoplanes subtropicus	Actinobacteria	Actinobacteria	M
H1_Rhizo_26_FD_scaffold_27538_1	MER0062937_S08A	XP_635374.1 cysteine protease	Dictyostelium discoideum AX4	Evosea	Eumycetozoa	S
H1_Rhizo_26_FD_scaffold_27562_1	MER0182193_S08A	WP_108076544.1 serine protease	Vitiosangium sp. GDMCC 1.1324	Proteobacteria	Deltaproteobacteria	S
H1_Rhizo_26_FD_scaffold_27834_1	MER0301637_S01E	AZS88157.1 trypsin-like serine protease	Streptomyces griseoviridis	Actinobacteria	Actinobacteria	S
H1_Rhizo_26_FD_scaffold_2812_1	MER0057016_S08A	XP_020148969.1 subtilisin-like protease SBT3.9	Aegilops tauschii subsp. tauschii	Streptophyta	Magnoliopsida	S
H1_Rhizo_26_FD_scaffold_28280_1	MER0739743_C82A	WP_051062303.1 murein L,D-transpeptidase	Ilumatobacter nonamiensis	Actinobacteria	Acidimicrobiia	C
H1_Rhizo_26_FD_scaffold_28531_2	MER0461723_C82B	SDJ07794.1 Lipoprotein-anchoring transpeptidase ErfK/SrfK	Bradyrhizobium ottawaense	Proteobacteria	Alphaproteobacteria	C
H1_Rhizo_26_FD_scaffold_2868_4	MER0426820_A24A	PYQ96847.1 prepilin peptidase	Acidobacteria bacterium	Acidobacteria		A
H1_Rhizo_26_FD_scaffold_2897_1	MER0497521_M06	WP_052386584.1 peptidase M6 immune inhibitor A	Dactylosporangium aurantiacum			M
H1_Rhizo_26_FD_scaffold_29491_1	MER0027537_M48X	OLB79435.1 peptidase	Alphaproteobacteria bacterium 13_2_20CM_2_64_7	Proteobacteria	Alphaproteobacteria	M
H1_Rhizo_26_FD_scaffold_2966_1	MER0497521_M06	WP_083661273.1 peptidase M6 immune inhibitor A	Actinophytocola xanthii	Actinobacteria	Actinobacteria	M
H1_Rhizo_26_FD_scaffold_29811_1	MER0145364_S26A	WP_040042315.1 signal peptidase I	Noviherbaspirillum autotrophicum	Proteobacteria	Betaproteobacteria	S
H1_Rhizo_26_FD_scaffold_30080_1	MER0144707_S11	WP_015933075.1 serine-type D-Ala-D-Ala carboxypeptidase	Methylobacterium nodulans	Proteobacteria	Alphaproteobacteria	S
H1_Rhizo_26_FD_scaffold_30418_1	MER0187825_M04	WP_081219523.1 peptidase M4	Streptomyces sp. M41(2017)	Actinobacteria	Actinobacteria	M
H1_Rhizo_26_FD_scaffold_3515_1	MER0211350_S01C	ALI36470.1 Putative serine protease HhoA precursor	Candidatus Nitrosocosmicus oleophilus	Thaumarchaeota	Nitrososphaeria	S
H1_Rhizo_26_FD_scaffold_3670_2	MER0300812_M41	WP_009550421.1 ATP-dependent metallopeptidase FtsH/Yme1/Tma family protein	Burkholderiales bacterium JOSHI_001	Proteobacteria	Betaproteobacteria	M
H1_Rhizo_26_FD_scaffold_3674_1	MER0222593_M06	WP_111768526.1 M6 family metalloprotease domain-containing protein	Nakamurella sp. 12Sc4-1	Actinobacteria	Actinobacteria	M
H1_Rhizo_26_FD_scaffold_3771_1	MER0406120_S01C	XP_015627239.1 protease Do-like 9	Oryza sativa Japonica Group	Streptophyta	Magnoliopsida	S
H1_Rhizo_26_FD_scaffold_3848_1	MER0134204_C82A	SDS33617.1 Lipoprotein-anchoring transpeptidase ErfK/SrfK	Bradyrhizobium canariense	Proteobacteria	Alphaproteobacteria	C
H1_Rhizo_26_FD_scaffold_4041_1	MER0387260_M23B	WP_090316904.1 M23 family metallopeptidase	Duganella sp. CF517	Proteobacteria	Betaproteobacteria	M
H1_Rhizo_26_FD_scaffold_4393_1	MER0983905_S11	WP_105375880.1 peptidase S11	Massilia phosphatilytica	Proteobacteria	Betaproteobacteria	S
H1_Rhizo_26_FD_scaffold_4835_3	MER0361443_S16	WP_125653576.1 ATP-dependent protease LonB	Paenibacillus baekrokdamisoli	Firmicutes	Bacilli	S
H1_Rhizo_26_FD_scaffold_4885_1	MER0051272_S41A	WP_009556101.1 periplasmic protease	Oscillatoriales cyanobacterium JSC-12	Cyanobacteria		S
H1_Rhizo_26_FD_scaffold_5307_1	MER0407412_S01C	OLB72848.1 serine peptidase	Alphaproteobacteria bacterium 13_2_20CM_2_64_7	Proteobacteria	Alphaproteobacteria	S
H1_Rhizo_26_FD_scaffold_5533_1	MER0035435_M06	WP_033360547.1 M6 family metalloprotease domain-containing protein	Dactylosporangium aurantiacum	Actinobacteria	Actinobacteria	M
H1_Rhizo_26_FD_scaffold_5772_2	MER0337755_S41A	WP_104356185.1 S41 family peptidase	Schlegelella thermodepolymerans	Proteobacteria	Betaproteobacteria	S
H1_Rhizo_26_FD_scaffold_5952_1	MER0062937_S08A	CUG86907.1 cysteine peptidase, putative	Bodo saltans	Euglenozoa	Kinetoplastea	S
H1_Rhizo_26_FD_scaffold_6419_2	MER0040037_S01A	WP_108076544.1 serine protease	Vitiosangium sp. GDMCC 1.1324	Proteobacteria	Deltaproteobacteria	S
H1_Rhizo_26_FD_scaffold_6949_1	MER0114221_M17	KRX25171.1 putative aminopeptidase W07G4.4, partial	Trichinella nelsoni	Nematoda	Enoplea	M
H1_Rhizo_26_FD_scaffold_7113_1	MER0497521_M06	WP_091063302.1 peptidase M6 immune inhibitor A	Micromonospora humi	Actinobacteria	Actinobacteria	M
H1_Rhizo_26_FD_scaffold_7326_2	MER0337211_S41A	WP_063707902.1 S41 family peptidase	Bradyrhizobium sp. BR 10245	Proteobacteria	Alphaproteobacteria	S
H1_Rhizo_26_FD_scaffold_7390_1	MER0048837_S08A	WP_056447927.1 peptidase S8	Massilia sp. Root335	Proteobacteria	Betaproteobacteria	S
H1_Rhizo_26_FD_scaffold_7583_1	MER0131754_C82A	WP_111765997.1 L,D-transpeptidase	Nakamurella sp. 12Sc4-1	Actinobacteria	Actinobacteria	C
H1_Rhizo_26_FD_scaffold_7589_1	MER0968950_S08A	WP_120578756.1 peptidase S8/S53 subtilisin kexin sedolisin	Corallococcus sp. CA041A	Proteobacteria	Deltaproteobacteria	S
H1_Rhizo_26_FD_scaffold_7633_1	MER0497632_M04	WP_033363699.1 peptidase M4	Dactylosporangium aurantiacum	Actinobacteria	Actinobacteria	M
H1_Rhizo_26_FD_scaffold_7916_2	MER0320626_S51	WP_119042625.1 peptidase E	Pelomonas sp. BT06	Proteobacteria	Betaproteobacteria	S
H1_Rhizo_26_FD_scaffold_7929_2	MER0145364_S26A	WP_090316628.1 signal peptidase I	Duganella sp. CF517	Proteobacteria	Betaproteobacteria	S
H1_Rhizo_26_FD_scaffold_7932_1	MER0888975_M48C	WP_075792976.1 peptidase M48	Massilia putida	Proteobacteria	Betaproteobacteria	M
H1_Rhizo_26_FD_scaffold_8101_2	MER0387260_M23B	WP_075794597.1 peptidase M23	Massilia putida	Proteobacteria	Betaproteobacteria	M
H1_Rhizo_26_FD_scaffold_8130_1	MER0130779_C40	WP_116572571.1 M15 family peptidase	Nocardioides sp. WSJ-1	Actinobacteria	Actinobacteria	C
H1_Rhizo_26_FD_scaffold_8168_1	MER0408245_S01C	OLB70704.1 serine protease	Alphaproteobacteria bacterium 13_2_20CM_2_64_7	Proteobacteria	Alphaproteobacteria	S
H1_Rhizo_26_FD_scaffold_8216_2	MER0088776_M24A	SHN80325.1 methionyl aminopeptidase	Geodermatophilus obscurus	Actinobacteria	Actinobacteria	M
H1_Rhizo_26_FD_scaffold_8271_1	MER0033462_M24B	XP_021347014.1 xaa-Pro dipeptidase-like	Mizuhopecten yessoensis	Mollusca	Bivalvia	M
H1_Rhizo_26_FD_scaffold_8278_1	MER0222399_S08A	WP_033361240.1 serine protease	Dactylosporangium aurantiacum	Actinobacteria	Actinobacteria	S
H1_Rhizo_26_FD_scaffold_8558_1	MER0283897_S01C	PYY18510.1 peptidase S1	Acidobacteria bacterium	Acidobacteria		S
H1_Rhizo_26_FD_scaffold_8793_3	MER0139078_M16C	WP_090319447.1 peptidase M16	Duganella sp. CF517	Proteobacteria	Betaproteobacteria	M
H1_Rhizo_26_FD_scaffold_9158_1	MER0817533_M03A	WP_090323823.1 M3 family peptidase	Duganella sp. CF517	Proteobacteria	Betaproteobacteria	M
H1_Rhizo_26_FD_scaffold_9264_1	MER0935996_M79	WP_084721489.1 CPBP family intramembrane metalloprotease	Skermanella aerolata	Proteobacteria	Alphaproteobacteria	M
H1_Rhizo_26_FD_scaffold_9269_2	MER1056526_S41A	WP_108520580.1 S41 family peptidase	Bradyrhizobium algeriense	Proteobacteria	Alphaproteobacteria	S
H1_Rhizo_26_FD_scaffold_9379_1	MER0376054_S28	XP_022808569.1 putative serine protease K12H4.7	Stylophora pistillata	Cnidaria	Anthozoa	S
H1_Rhizo_26_FD_scaffold_9646_2	MER0968378_S08A	WP_125656962.1 peptidase S8	Paenibacillus baekrokdamisoli	Firmicutes	Bacilli	S
H1_Rhizo_26_FD_scaffold_9744_1	MER0250521_S01C	OLB72848.1 serine peptidase	Alphaproteobacteria bacterium 13_2_20CM_2_64_7	Proteobacteria	Alphaproteobacteria	S
H1_Rhizo_26_FD_scaffold_9759_1	MER0246011_S08A	XP_020149570.1 subtilisin-like protease SBT3.9	Aegilops tauschii subsp. tauschii	Streptophyta	Magnoliopsida	S
H1_Rhizo_26_FD_scaffold_9804_1	MER0003364_M18	XP_020171296.1 probable aspartyl aminopeptidase	Aegilops tauschii subsp. tauschii	Streptophyta	Magnoliopsida	M
H1_Rhizo_26_FD_scaffold_9921_1	MER0130896_S16	WP_026471696.1 ATP-dependent protease	Alkanindiges illinoisensis	Proteobacteria	Gammaproteobacteria	S
H1_Rhizo_27_scaffold_10367_1	MER0086007_S08A	WP_084557964.1 peptidase S8	Hamadaea tsunoensis	Actinobacteria	Actinobacteria	S
H1_Rhizo_27_scaffold_104_6	MER0034019_M15B	OGB21100.1 D-alanyl-D-alanine carboxypeptidase	Burkholderiales bacterium RIFCSPLOWO2_02_FULL_57_36	Proteobacteria	Betaproteobacteria	M
H1_Rhizo_27_scaffold_10509_1	MER0231750_S08A	ALI34875.1 Alkaline protease precursor	Candidatus Nitrosocosmicus oleophilus	Thaumarchaeota	Nitrososphaeria	S
H1_Rhizo_27_scaffold_10690_1	MER0162003_M06	WP_070057513.1 M6 family metalloprotease domain-containing protein	Marinobacter sp. X15-166B	Proteobacteria	Gammaproteobacteria	M
H1_Rhizo_27_scaffold_10691_1	MER0003364_M18	XP_007862335.1 peptidase M18, aminopeptidase I	Gloeophyllum trabeum ATCC 11539	Basidiomycota	Agaricomycetes	M
H1_Rhizo_27_scaffold_1082_1	MER0817533_M03A	WP_056664057.1 M3 family peptidase	Rhizobacter sp. Root1221	Proteobacteria	Betaproteobacteria	M
H1_Rhizo_27_scaffold_10826_1	MER0894560_M50B	WP_112240715.1 RIP metalloprotease	Kribbella sp. NEAU-SW521	Actinobacteria	Actinobacteria	M
H1_Rhizo_27_scaffold_10870_1	MER0337991_S41A	OGA72060.1 peptidase S41	Betaproteobacteria bacterium RIFCSPLOWO2_12_FULL_65_14	Proteobacteria	Betaproteobacteria	S
H1_Rhizo_27_scaffold_11253_1	MER0336935_S41A	WP_093556177.1 tail-specific protease	Massilia namucuonensis	Proteobacteria	Betaproteobacteria	S
H1_Rhizo_27_scaffold_11371_1	MER0065952_M13	EPT06082.1 Metalloprotease	Fomitopsis pinicola FP-58527 SS1	Basidiomycota	Agaricomycetes	M
H1_Rhizo_27_scaffold_1139_1	MER0212265_S41A	WP_093390167.1 tail-specific protease	Rugamonas rubra	Proteobacteria	Betaproteobacteria	S
H1_Rhizo_27_scaffold_11481_1	MER0303559_S41A	WP_105377781.1 tail-specific protease	Massilia phosphatilytica	Proteobacteria	Betaproteobacteria	S
H1_Rhizo_27_scaffold_11861_2	MER0127579_S26A	WP_056542434.1 signal peptidase I	Marmoricola sp. Leaf446	Actinobacteria	Actinobacteria	S
H1_Rhizo_27_scaffold_11940_1	MER0360203_S14	WP_047189007.1 ATP-dependent Clp protease proteolytic subunit	Microvirga vignae	Proteobacteria	Alphaproteobacteria	S
H1_Rhizo_27_scaffold_12163_1	MER0161527_S26A	OLB74539.1 signal peptidase I	Alphaproteobacteria bacterium 13_2_20CM_2_64_7	Proteobacteria	Alphaproteobacteria	S
H1_Rhizo_27_scaffold_1223_2	MER0349162_M48B	WP_093555676.1 protease HtpX	Massilia namucuonensis	Proteobacteria	Betaproteobacteria	M
H1_Rhizo_27_scaffold_12326_2	MER0742162_C82A	WP_111420192.1 L,D-transpeptidase	Rhodoplanes roseus	Proteobacteria	Alphaproteobacteria	C
H1_Rhizo_27_scaffold_1241_3	MER0088776_M24A	SDY34225.1 methionyl aminopeptidase	Geodermatophilus africanus	Actinobacteria	Actinobacteria	M
H1_Rhizo_27_scaffold_12610_1	MER0035435_M06	WP_111768526.1 M6 family metalloprotease domain-containing protein	Nakamurella sp. 12Sc4-1	Actinobacteria	Actinobacteria	M
H1_Rhizo_27_scaffold_1272_2	MER0255552_M03A	SFA97431.1 thimet oligopeptidase	Collimonas sp. OK607	Proteobacteria	Betaproteobacteria	M
H1_Rhizo_27_scaffold_12824_2	MER0964484_S01B	PYS75004.1 serine protease	Acidobacteria bacterium	Acidobacteria		S
H1_Rhizo_27_scaffold_12899_2	MER0085959_S01E	WP_125637985.1 S1 family peptidase	Nonomuraea sp. WAC 01424	Actinobacteria	Actinobacteria	S
H1_Rhizo_27_scaffold_12956_2	MER0057016_S08A	XP_020152997.1 subtilisin-like protease SBT5.3	Aegilops tauschii subsp. tauschii	Streptophyta	Magnoliopsida	S
H1_Rhizo_27_scaffold_13165_2	MER0390342_M16B	XP_020146401.1 probable mitochondrial-processing peptidase subunit beta, mitochondrial	Aegilops tauschii subsp. tauschii	Streptophyta	Magnoliopsida	M
H1_Rhizo_27_scaffold_13174_2	MER0178978_M04	WP_026086622.1 peptidase M4 family protein	Fischerella muscicola	Cyanobacteria		M
H1_Rhizo_27_scaffold_13326_1	MER0075495_S01C	OGA33061.1 peptidase	Betaproteobacteria bacterium RIFCSPLOWO2_12_FULL_62_13b	Proteobacteria	Betaproteobacteria	S
H1_Rhizo_27_scaffold_13817_2	MER0145364_S26A	OLB76881.1 signal peptidase I	Alphaproteobacteria bacterium 13_2_20CM_2_64_7	Proteobacteria	Alphaproteobacteria	S
H1_Rhizo_27_scaffold_13878_1	MER0129658_S08A	WP_068922813.1 serine protease	Planobispora rosea	Actinobacteria	Actinobacteria	S
H1_Rhizo_27_scaffold_14034_1	MER0386831_M23B	WP_079171414.1 M23 family metallopeptidase	Streptomyces sp. CC53	Actinobacteria	Actinobacteria	M
H1_Rhizo_27_scaffold_1405_1	MER0330377_U62	AIF84625.1 putative Zn-dependent protease-like protein	Candidatus Nitrososphaera evergladensis SR1	Thaumarchaeota	Nitrososphaeria	U
H1_Rhizo_27_scaffold_14268_1	MER0130032_M23B	WP_106277375.1 M23 family metallopeptidase	Geodermatophilus tzadiensis	Actinobacteria	Actinobacteria	M
H1_Rhizo_27_scaffold_14369_2	MER0285391_M48C	WP_018612121.1 M48 family peptidase	Segetibacter koreensis	Bacteroidetes	Chitinophagia	M
H1_Rhizo_27_scaffold_1446_1	MER0300815_M41	WP_093556763.1 ATP-dependent metallopeptidase FtsH/Yme1/Tma family protein	Massilia namucuonensis	Proteobacteria	Betaproteobacteria	M
H1_Rhizo_27_scaffold_14586_3	MER0243443_S08A	WP_015793886.1 peptidase S8/S53 subtilisin kexin sedolisin	Catenulispora acidiphila	Actinobacteria	Actinobacteria	S
H1_Rhizo_27_scaffold_14638_2	MER0088776_M24A	SOD94073.1 methionine aminopeptidase, type I	Blastococcus sp. DSM 44270	Actinobacteria	Actinobacteria	M
H1_Rhizo_27_scaffold_14836_1	MER0134260_C82B	SDN90119.1 Lipoprotein-anchoring transpeptidase ErfK/SrfK	Afipia sp. GAS231	Proteobacteria	Alphaproteobacteria	C
H1_Rhizo_27_scaffold_14972_1	MER0337387_S41A	KJB92845.1 peptidase S41	Skermanella aerolata KACC 11604	Proteobacteria	Alphaproteobacteria	S
H1_Rhizo_27_scaffold_14972_2	MER0134401_M23B	KJB92844.1 metallopeptidase	Skermanella aerolata KACC 11604	Proteobacteria	Alphaproteobacteria	M
H1_Rhizo_27_scaffold_15033_1	MER0178978_M04	WP_123489245.1 peptidase M4 family protein	Granulicella sp. GAS466	Acidobacteria	Acidobacteriia	M
H1_Rhizo_27_scaffold_15092_1	MER0741683_C82A	WP_079605595.1 L,D-transpeptidase	Bradyrhizobium erythrophlei	Proteobacteria	Alphaproteobacteria	C
H1_Rhizo_27_scaffold_1520_2	MER0387260_M23B	KQV99909.1 peptidase M23	Rhizobacter sp. Root1221	Proteobacteria	Betaproteobacteria	M
H1_Rhizo_27_scaffold_1531_1	MER0330443_U62	WP_093558585.1 metalloprotease TldD	Massilia namucuonensis	Proteobacteria	Betaproteobacteria	U
H1_Rhizo_27_scaffold_1565_1	MER0235935_M28B	KZT29237.1 Zn-dependent exopeptidase	Neolentinus lepideus HHB14362 ss-1	Basidiomycota	Agaricomycetes	M
H1_Rhizo_27_scaffold_15827_1	MER0075236_M24B	WP_056677140.1 aminopeptidase P family protein	Angustibacter sp. Root456	Actinobacteria	Actinobacteria	M
H1_Rhizo_27_scaffold_15862_1	MER0743188_M19	WP_010850629.1 membrane dipeptidase	Tetrasphaera elongata	Actinobacteria	Actinobacteria	M
H1_Rhizo_27_scaffold_16243_2	MER0249694_M23B	WP_104518814.1 M23 family metallopeptidase	Rhodopila globiformis	Proteobacteria	Alphaproteobacteria	M
H1_Rhizo_27_scaffold_16705_1	MER0962725_S01C	OJW21487.1 serine protease	Planctomycetales bacterium 71-10	Planctomycetes	Planctomycetia	S
H1_Rhizo_27_scaffold_16770_1	MER0083180_S26B	WP_067854726.1 signal peptidase I	Aeromicrobium erythreum	Actinobacteria	Actinobacteria	S
H1_Rhizo_27_scaffold_17165_1	MER0962725_S01C	OJW21487.1 serine protease	Planctomycetales bacterium 71-10	Planctomycetes	Planctomycetia	S
H1_Rhizo_27_scaffold_17211_1	MER0065537_M48C	PYS39933.1 peptidase M48	Acidobacteria bacterium	Acidobacteria		M
H1_Rhizo_27_scaffold_17352_1	MER0283204_S41A	PYQ39728.1 S41 family peptidase	Acidobacteria bacterium	Acidobacteria		S
H1_Rhizo_27_scaffold_17471_1	MER0960238_S01B	SNR62529.1 serine protease, S1-C subfamily, contains C-terminal PDZ domain	Blastococcus sp. DSM 44272	Actinobacteria	Actinobacteria	S
H1_Rhizo_27_scaffold_1753_3	MER0982217_S11	WP_107869356.1 MULTISPECIES: D-alanyl-D-alanine carboxypeptidase	Massilia	Proteobacteria	Betaproteobacteria	S
H1_Rhizo_27_scaffold_17633_1	MER0336965_S41A	KIC93655.1 carboxyl-terminal protease	Flavihumibacter solisilvae	Bacteroidetes	Chitinophagia	S
H1_Rhizo_27_scaffold_1766_2	MER0300812_M41	WP_056658911.1 ATP-dependent metallopeptidase FtsH/Yme1/Tma family protein	Rhizobacter sp. Root1221	Proteobacteria	Betaproteobacteria	M
H1_Rhizo_27_scaffold_17662_2	MER0926397_M16A	OLB74791.1 peptidase M16	Alphaproteobacteria bacterium 13_2_20CM_2_64_7	Proteobacteria	Alphaproteobacteria	M
H1_Rhizo_27_scaffold_18298_1	MER0121141_S11	WP_109962568.1 D-alanyl-D-alanine carboxypeptidase	Methylobacterium sp. 17Sr1-28	Proteobacteria	Alphaproteobacteria	S
H1_Rhizo_27_scaffold_18386_1	MER0174586_S09C	PYQ98457.1 S9 family peptidase	Acidobacteria bacterium	Acidobacteria		S
H1_Rhizo_27_scaffold_18730_2	MER0428736_C01A	RJQ55716.1 cysteine protease	Nitrospiraceae bacterium	Nitrospirae	Nitrospira	C
H1_Rhizo_27_scaffold_1901_1	MER0188975_M13	WP_107869730.1 MULTISPECIES: M13 family peptidase	Massilia	Proteobacteria	Betaproteobacteria	M
H1_Rhizo_27_scaffold_19062_1	MER0255494_M48C	SFU97851.1 Putative Zn-dependent protease, contains TPR repeats	Massilia namucuonensis	Proteobacteria	Betaproteobacteria	M
H1_Rhizo_27_scaffold_19181_1	MER0429484_M23B	WP_114424415.1 peptidase M75 family protein	Nocardioides sp. 601	Actinobacteria	Actinobacteria	M
H1_Rhizo_27_scaffold_19951_1	MER0291841_M01	XP_003574451.1 aminopeptidase M1-B	Brachypodium distachyon	Streptophyta	Magnoliopsida	M
H1_Rhizo_27_scaffold_20206_1	MER0132302_M41	WP_028059130.1 ATP-dependent metallopeptidase FtsH/Yme1/Tma family protein	Solirubrobacter sp. URHD0082	Actinobacteria	Thermoleophilia	M
H1_Rhizo_27_scaffold_20687_1	MER0462326_C82B	WP_046864720.1 L,D-transpeptidase	Microvirga massiliensis	Proteobacteria	Alphaproteobacteria	C
H1_Rhizo_27_scaffold_20897_1	MER0337211_S41A	WP_079566012.1 S41 family peptidase	Bradyrhizobium erythrophlei	Proteobacteria	Alphaproteobacteria	S
H1_Rhizo_27_scaffold_21003_2	MER1046987_S26A	WP_106188032.1 signal peptidase I	Umezawaea tangerina	Actinobacteria	Actinobacteria	S
H1_Rhizo_27_scaffold_21005_1	MER0141845_M64	RPH56267.1 peptidase M64, partial	bacterium			M
H1_Rhizo_27_scaffold_21190_1	MER0392454_M16B	EGF30384.1 peptidase M16-like protein	Oxalobacteraceae bacterium IMCC9480	Proteobacteria	Betaproteobacteria	M
H1_Rhizo_27_scaffold_21453_1	MER0188174_M57	WP_120608713.1 protease	Corallococcus sp. CA053C	Proteobacteria	Deltaproteobacteria	M
H1_Rhizo_27_scaffold_21494_1	MER0178978_M04	KPV51739.1 peptidase M4, partial	Kouleothrix aurantiaca	Chloroflexi	Chloroflexia	M
H1_Rhizo_27_scaffold_21512_2	MER0096899_S14	GBD11820.1 ATP-dependent Clp protease proteolytic subunit	bacterium HR23			S
H1_Rhizo_27_scaffold_21778_1	MER0074331_T01X	WP_088707693.1 peptidase	Noviherbaspirillum denitrificans	Proteobacteria	Betaproteobacteria	T
H1_Rhizo_27_scaffold_21825_1	MER0187391_S41A	WP_093556177.1 tail-specific protease	Massilia namucuonensis	Proteobacteria	Betaproteobacteria	S
H1_Rhizo_27_scaffold_2204_2	MER0387260_M23B	WP_093552334.1 M23 family metallopeptidase	Massilia namucuonensis	Proteobacteria	Betaproteobacteria	M
H1_Rhizo_27_scaffold_22525_2	MER0461724_C82B	WP_111420192.1 L,D-transpeptidase	Rhodoplanes roseus	Proteobacteria	Alphaproteobacteria	C
H1_Rhizo_27_scaffold_22630_1	MER1046987_S26A	WP_026469120.1 signal peptidase I	Amycolatopsis balhimycina	Actinobacteria	Actinobacteria	S
H1_Rhizo_27_scaffold_22651_1	MER0330044_U62	PWT87169.1 metalloprotease TldD	Proteobacteria bacterium	Proteobacteria		U
H1_Rhizo_27_scaffold_23367_2	MER0127579_S26A	SDT20469.1 signal peptidase I	Marmoricola scoriae	Actinobacteria	Actinobacteria	S
H1_Rhizo_27_scaffold_23525_1	MER0187422_S08A	WP_082633963.1 serine protease	Candidatus Nitrospira inopinata	Nitrospirae	Nitrospira	S
H1_Rhizo_27_scaffold_23790_2	MER0993977_S09A	WP_053066115.1 S9 family peptidase	Archangium gephyra	Proteobacteria	Deltaproteobacteria	S
H1_Rhizo_27_scaffold_24020_1	MER0129198_S08A	WP_067913611.1 MULTISPECIES: peptidase S8	Actinomadura	Actinobacteria	Actinobacteria	S
H1_Rhizo_27_scaffold_24117_1	MER0317497_M81	WP_044435485.1 M81 family peptidase	Skermanella aerolata	Proteobacteria	Alphaproteobacteria	M
H1_Rhizo_27_scaffold_2452_1	MER0312712_S46	WP_017879584.1 S46 family peptidase	Janthinobacterium sp. CG3	Proteobacteria	Betaproteobacteria	S
H1_Rhizo_27_scaffold_24654_1	MER0333520_M03A	XP_020201465.1 probable cytosolic oligopeptidase A	Aegilops tauschii subsp. tauschii	Streptophyta	Magnoliopsida	M
H1_Rhizo_27_scaffold_25591_2	MER0429484_M23B	WP_091408427.1 peptidase M75 family protein	Friedmanniella luteola	Actinobacteria	Actinobacteria	M
H1_Rhizo_27_scaffold_26026_1	MER0170050_M16B	OLB74790.1 peptidase M16	Alphaproteobacteria bacterium 13_2_20CM_2_64_7	Proteobacteria	Alphaproteobacteria	M
H1_Rhizo_27_scaffold_26153_1	MER0296331_M48B	WP_088285639.1 zinc metalloprotease HtpX	Kineosporia sp. A_224	Actinobacteria	Actinobacteria	M
H1_Rhizo_27_scaffold_2684_4	MER0463251_C82A	OJZ16215.1 L,D-transpeptidase	Thiobacillus sp. 63-78	Proteobacteria	Betaproteobacteria	C
H1_Rhizo_27_scaffold_2689_2	MER0337755_S41A	WP_056662841.1 S41 family peptidase	Rhizobacter sp. Root1221	Proteobacteria	Betaproteobacteria	S
H1_Rhizo_27_scaffold_27217_1	MER0348838_M48B	WP_110552858.1 zinc metalloprotease HtpX	Modestobacter versicolor	Actinobacteria	Actinobacteria	M
H1_Rhizo_27_scaffold_27510_1	MER0087451_M23B	PYQ43070.1 M23 family peptidase	Acidobacteria bacterium	Acidobacteria		M
H1_Rhizo_27_scaffold_27616_1	MER0817533_M03A	WP_075793062.1 M3 family peptidase	Massilia putida	Proteobacteria	Betaproteobacteria	M
H1_Rhizo_27_scaffold_27911_1	MER0062937_S08A	ACX43954.1 cysteine protease 1	Brachiaria hybrid cultivar	Streptophyta	Magnoliopsida	S
H1_Rhizo_27_scaffold_28214_1	MER0129658_S08A	WP_052387044.1 serine protease	Dactylosporangium aurantiacum			S
H1_Rhizo_27_scaffold_29294_1	MER0497469_M14A	WP_088889142.1 carboxypeptidase	Leptolyngbya ohadii	Cyanobacteria		M
H1_Rhizo_27_scaffold_29359_1	MER0337792_S41A	PYR38889.1 S41 family peptidase	Acidobacteria bacterium	Acidobacteria		S
H1_Rhizo_27_scaffold_2949_1	MER0497521_M06	WP_052386584.1 peptidase M6 immune inhibitor A	Dactylosporangium aurantiacum			M
H1_Rhizo_27_scaffold_2964_2	MER0971714_S11	WP_093558968.1 peptidase S11	Massilia namucuonensis	Proteobacteria	Betaproteobacteria	S
H1_Rhizo_27_scaffold_305_10	MER0247473_S33	WP_119742310.1 prolyl aminopeptidase	Herbaspirillum sp. K2R10-39	Proteobacteria	Betaproteobacteria	S
H1_Rhizo_27_scaffold_31940_1	MER0302096_M49	OFW11840.1 peptidase M49	Acidobacteria bacterium RIFCSPLOWO2_02_FULL_67_36	Acidobacteria		M
H1_Rhizo_27_scaffold_3439_1	MER0014673_M41	WP_106185301.1 ATP-dependent zinc metalloprotease FtsH	Umezawaea tangerina	Actinobacteria	Actinobacteria	M
H1_Rhizo_27_scaffold_361_1	MER0330443_U62	WP_056660781.1 metalloprotease TldD	Rhizobacter sp. Root1221	Proteobacteria	Betaproteobacteria	U
H1_Rhizo_27_scaffold_380_3	MER0489411_S09C	WP_056341055.1 S9 family peptidase	Massilia sp. Leaf139	Proteobacteria	Betaproteobacteria	S
H1_Rhizo_27_scaffold_3992_1	MER0497521_M06	WP_091601565.1 peptidase M6 immune inhibitor A	Micromonospora mirobrigensis	Actinobacteria	Actinobacteria	M
H1_Rhizo_27_scaffold_4051_3	MER0333362_S26A	WP_093552599.1 signal peptidase I	Massilia namucuonensis	Proteobacteria	Betaproteobacteria	S
H1_Rhizo_27_scaffold_4216_2	MER0301975_S49X	WP_104518890.1 signal peptide peptidase SppA	Rhodopila globiformis	Proteobacteria	Alphaproteobacteria	S
H1_Rhizo_27_scaffold_429_3	MER0817533_M03A	WP_093553104.1 M3 family peptidase	Massilia namucuonensis	Proteobacteria	Betaproteobacteria	M
H1_Rhizo_27_scaffold_44_7	MER0051854_S01C	GAO34893.1 peptidase S1	Sulfuricella sp. T08	Proteobacteria	Betaproteobacteria	S
H1_Rhizo_27_scaffold_4604_1	MER0984347_S08A	WP_095564958.1 peptidase S8 and S53 subtilisin kexin sedolisin	Plantactinospora sp. KBS50			S
H1_Rhizo_27_scaffold_4673_1	MER0088353_S01C	SNB60891.1 serine protease Do	Arboricoccus pini	Proteobacteria	Alphaproteobacteria	S
H1_Rhizo_27_scaffold_4701_1	MER0178978_M04	WP_116478351.1 peptidase M4 family protein	candidate division NC10 bacterium			M
H1_Rhizo_27_scaffold_4877_1	MER0222684_M04	WP_033363699.1 peptidase M4	Dactylosporangium aurantiacum	Actinobacteria	Actinobacteria	M
H1_Rhizo_27_scaffold_4953_2	MER0348838_M48B	WP_090852469.1 zinc metalloprotease HtpX	Nocardioides lianchengensis	Actinobacteria	Actinobacteria	M
H1_Rhizo_27_scaffold_5040_2	MER0337755_S41A	WP_056442451.1 S41 family peptidase	Massilia sp. Root335	Proteobacteria	Betaproteobacteria	S
H1_Rhizo_27_scaffold_5338_1	MER0281633_M04	CNF53626.1 extracellular metalloprotease	Mycobacterium tuberculosis	Actinobacteria	Actinobacteria	M
H1_Rhizo_27_scaffold_5338_2	MER0281633_M04	WP_034488266.1 peptidase	Actinomadura oligospora	Actinobacteria	Actinobacteria	M
H1_Rhizo_27_scaffold_5431_1	MER1015750_S14	WP_093555124.1 peptidase S14	Massilia namucuonensis	Proteobacteria	Betaproteobacteria	S
H1_Rhizo_27_scaffold_562_1	MER0339987_M17	WP_107878005.1 MULTISPECIES: leucyl aminopeptidase	Massilia	Proteobacteria	Betaproteobacteria	M
H1_Rhizo_27_scaffold_5663_2	MER0812423_M01	WP_117355495.1 M1 family peptidase	Actinomadura sp. NEAU-G17	Actinobacteria	Actinobacteria	M
H1_Rhizo_27_scaffold_5780_2	MER0738095_C82A	WP_106186968.1 L,D-transpeptidase	Umezawaea tangerina			C
H1_Rhizo_27_scaffold_5782_1	MER0231815_M06	KRF22681.1 protease	Phycicoccus sp. Soil802	Actinobacteria	Actinobacteria	M
H1_Rhizo_27_scaffold_5801_1	MER0283167_S41A	WP_044426264.1 S41 family peptidase	Skermanella aerolata	Proteobacteria	Alphaproteobacteria	S
H1_Rhizo_27_scaffold_58510_1	MER0462338_C82B	SHN70533.1 Lipoprotein-anchoring transpeptidase ErfK/SrfK	Bradyrhizobium erythrophlei	Proteobacteria	Alphaproteobacteria	C
H1_Rhizo_27_scaffold_6459_1	MER0130779_C40	WP_116572571.1 M15 family peptidase	Nocardioides sp. WSJ-1	Actinobacteria	Actinobacteria	C
H1_Rhizo_27_scaffold_7078_1	MER0175602_M28A	RMZ72692.1 aminopeptidase Y precursor vacuolar	Pyrenophora seminiperda CCB06	Ascomycota	Dothideomycetes	M
H1_Rhizo_27_scaffold_7211_1	MER0407412_S01C	OLB72848.1 serine peptidase	Alphaproteobacteria bacterium 13_2_20CM_2_64_7	Proteobacteria	Alphaproteobacteria	S
H1_Rhizo_27_scaffold_79_5	MER0051735_M50B	OGB31305.1 peptidase M50	Burkholderiales bacterium RIFCSPLOWO2_12_FULL_61_40	Proteobacteria	Betaproteobacteria	M
H1_Rhizo_27_scaffold_7921_1	MER0048837_S08A	WP_056261212.1 MULTISPECIES: peptidase S8	Pelomonas	Proteobacteria	Betaproteobacteria	S
H1_Rhizo_27_scaffold_8400_1	MER0236316_S08A	RDB25302.1 Subtilisin-like serine protease pepC	Hypsizygus marmoreus	Basidiomycota	Agaricomycetes	S
H1_Rhizo_27_scaffold_8592_2	MER0985221_S08A	WP_050408880.1 S8 family peptidase	Massilia sp. NR 4-1	Proteobacteria	Betaproteobacteria	S
H1_Rhizo_27_scaffold_8683_2	MER0307081_S41A	WP_096358681.1 S41 family peptidase	Variibacter gotjawalensis	Proteobacteria	Alphaproteobacteria	S
H1_Rhizo_27_scaffold_8946_2	MER0072554_M17	WP_036237453.1 leucyl aminopeptidase	Massilia sp. JS1662	Proteobacteria	Betaproteobacteria	M
H1_Rhizo_27_scaffold_9013_2	MER0742908_C82A	WP_079605595.1 L,D-transpeptidase	Bradyrhizobium erythrophlei	Proteobacteria	Alphaproteobacteria	C
H1_Rhizo_27_scaffold_9156_1	MER0133108_M41	WP_089908283.1 ATP-dependent metallopeptidase FtsH/Yme1/Tma family protein	Leifsonia sp. 21MFCrub1.1	Actinobacteria	Actinobacteria	M
H1_Rhizo_27_scaffold_9310_1	MER0892829_M50B	WP_090439304.1 site-2 protease family protein	Duganella sp. CF458	Proteobacteria	Betaproteobacteria	M
H1_Rhizo_27_scaffold_9334_1	MER0461723_C82B	SDJ07794.1 Lipoprotein-anchoring transpeptidase ErfK/SrfK	Bradyrhizobium ottawaense	Proteobacteria	Alphaproteobacteria	C
H1_Rhizo_27_scaffold_9533_2	MER0324238_M43B	PYQ07063.1 zinc metalloprotease	Acidobacteria bacterium	Acidobacteria		M
H1_Rhizo_27_scaffold_9549_1	MER0072554_M17	AFU60389.1 leucyl aminopeptidase	Candidatus Nitrososphaera gargensis Ga9.2	Thaumarchaeota	Nitrososphaeria	M
H1_Rhizo_27_scaffold_9571_1	MER1014240_S14	WP_074702141.1 ATP-dependent Clp protease proteolytic subunit	Arthrobacter crystallopoietes	Actinobacteria	Actinobacteria	S
H1_Rhizo_27_scaffold_9677_1	MER0985221_S08A	WP_090441027.1 peptidase S8 and S53 subtilisin kexin sedolisin	Duganella sp. CF458	Proteobacteria	Betaproteobacteria	S
H1_Rhizo_27_scaffold_971_2	MER0397084_S26A	WP_093558258.1 signal peptidase I	Massilia namucuonensis	Proteobacteria	Betaproteobacteria	S
H1_Rhizo_27_scaffold_9856_1	MER0337173_S41A	WP_114943052.1 S41 family peptidase	Microvirga sp. CCBAU 65841	Proteobacteria	Alphaproteobacteria	S
H1_Rhizo_27_scaffold_997_5	MER0247473_S33	WP_093554186.1 prolyl aminopeptidase	Massilia namucuonensis	Proteobacteria	Betaproteobacteria	S
H1_Rhizo_Litter_1_scaffold_10248_3	MER0285391_M48C	WP_018612121.1 M48 family peptidase	Segetibacter koreensis	Bacteroidetes	Chitinophagia	M
H1_Rhizo_Litter_1_scaffold_10251_1	MER0307081_S41A	WP_115693009.1 S41 family peptidase	Pseudolabrys taiwanensis	Proteobacteria	Alphaproteobacteria	S
H1_Rhizo_Litter_1_scaffold_10832_1	MER0114961_S41A	PID38453.1 peptidase S41, partial	Proteobacteria bacterium	Proteobacteria		S
H1_Rhizo_Litter_1_scaffold_10868_1	MER0504032_S08X	WP_116809172.1 peptidase S53	Steroidobacter cummioxidans			S
H1_Rhizo_Litter_1_scaffold_1089_2	MER0115692_C40	ATW62469.1 peptidase	Streptomyces phage WRightOn	Uroviricota	Caudoviricetes	C
H1_Rhizo_Litter_1_scaffold_10935_2	MER0249927_A08	WP_018083155.1 signal peptidase II	Asticcacaulis benevestitus	Proteobacteria	Alphaproteobacteria	A
H1_Rhizo_Litter_1_scaffold_11088_1	MER0125232_C01A	XP_003560204.2 cathepsin B-like protease 2	Brachypodium distachyon	Streptophyta	Magnoliopsida	C
H1_Rhizo_Litter_1_scaffold_11102_2	MER0337755_S41A	WP_029707766.1 S41 family peptidase	Rhodoferax saidenbachensis	Proteobacteria	Betaproteobacteria	S
H1_Rhizo_Litter_1_scaffold_11294_1	MER1072494_S49C	PIS02150.1 ATP-dependent Clp protease proteolytic subunit	Chlamydiae bacterium CG10_big_fil_rev_8_21_14_0_10_42_34	Chlamydiae		S
H1_Rhizo_Litter_1_scaffold_11628_1	MER0306369_M56	WP_072835759.1 M56 family metallopeptidase	Flavisolibacter ginsengisoli	Bacteroidetes	Chitinophagia	M
H1_Rhizo_Litter_1_scaffold_11805_1	MER0242678_S46	WP_124745291.1 S46 family peptidase	Glaciecola sp. THG-3.7	Proteobacteria	Gammaproteobacteria	S
H1_Rhizo_Litter_1_scaffold_11811_1	MER0312659_S46	OJV97907.1 serine protease	Sphingobacteriales bacterium 44-61	Bacteroidetes	Sphingobacteriia	S
H1_Rhizo_Litter_1_scaffold_1220_1	MER0250779_M01	ALI37409.1 Aminopeptidase N	Candidatus Nitrosocosmicus oleophilus	Thaumarchaeota	Nitrososphaeria	M
H1_Rhizo_Litter_1_scaffold_12325_2	MER0127579_S26A	WP_114775024.1 signal peptidase I	Hymenobacteraceae bacterium SYSU D60016			S
H1_Rhizo_Litter_1_scaffold_12885_1	MER0219832_M16A	EMS49095.1 Zinc-metallopeptidase, peroxisomal	Triticum urartu	Streptophyta	Magnoliopsida	M
H1_Rhizo_Litter_1_scaffold_12908_1	MER0062937_S08A	ACX43965.1 cysteine protease 1	Brachiaria hybrid cultivar	Streptophyta	Magnoliopsida	S
H1_Rhizo_Litter_1_scaffold_12994_1	MER0222663_M28A	RPH64523.1 M28 family peptidase	Myxococcaceae bacterium	Proteobacteria	Deltaproteobacteria	M
H1_Rhizo_Litter_1_scaffold_13635_1	MER0250521_S01C	OLB72848.1 serine peptidase	Alphaproteobacteria bacterium 13_2_20CM_2_64_7	Proteobacteria	Alphaproteobacteria	S
H1_Rhizo_Litter_1_scaffold_13663_2	MER0284468_S09C	WP_089780393.1 S9 family peptidase	Chitinophaga sp. YR573	Bacteroidetes	Chitinophagia	S
H1_Rhizo_Litter_1_scaffold_14160_2	MER0464001_C82B	WP_027517636.1 MULTISPECIES: L,D-transpeptidase	Bradyrhizobium	Proteobacteria	Alphaproteobacteria	C
H1_Rhizo_Litter_1_scaffold_1453_1	MER0815190_M01	EMS46229.1 Puromycin-sensitive aminopeptidase	Triticum urartu	Streptophyta	Magnoliopsida	M
H1_Rhizo_Litter_1_scaffold_15009_1	MER0250521_S01C	OLB72848.1 serine peptidase	Alphaproteobacteria bacterium 13_2_20CM_2_64_7	Proteobacteria	Alphaproteobacteria	S
H1_Rhizo_Litter_1_scaffold_16779_1	MER1057074_S41A	WP_014221233.1 peptidase S41	Niastella koreensis	Bacteroidetes	Chitinophagia	S
H1_Rhizo_Litter_1_scaffold_17434_1	MER0964484_S01B	PYV18328.1 serine protease	Acidobacteria bacterium	Acidobacteria		S
H1_Rhizo_Litter_1_scaffold_17997_2	MER0142686_M20A	PKP40107.1 peptidase M20	Bacteroidetes bacterium HGW-Bacteroidetes-13	Bacteroidetes		M
H1_Rhizo_Litter_1_scaffold_18127_1	MER0062937_S08A	CUE71938.1 cysteine peptidase, putative	Bodo saltans	Euglenozoa	Kinetoplastea	S
H1_Rhizo_Litter_1_scaffold_18254_1	MER0464458_M61	WP_013686122.1 peptidase M61 domain-containing protein	Fluviicola taffensis	Bacteroidetes	Flavobacteriia	M
H1_Rhizo_Litter_1_scaffold_18291_2	MER0028572_M14A	WP_054220335.1 zinc carboxypeptidase	Actinobacteria bacterium OK074	Actinobacteria	Actinobacteria	M
H1_Rhizo_Litter_1_scaffold_18314_1	MER0062027_S01C	OOO00877.1 putative serine protease HhoB	Chromatiales bacterium USCg_Taylor	Proteobacteria	Gammaproteobacteria	S
H1_Rhizo_Litter_1_scaffold_18358_1	MER1011764_S12	WP_007569959.1 alkaline D-peptidase	Patulibacter medicamentivorans	Actinobacteria	Thermoleophilia	S
H1_Rhizo_Litter_1_scaffold_19851_2	MER0497693_M16B	KRF07923.1 zinc protease	Nocardioides sp. Soil777	Actinobacteria	Actinobacteria	M
H1_Rhizo_Litter_1_scaffold_20024_1	MER0741683_C82A	WP_079605595.1 L,D-transpeptidase	Bradyrhizobium erythrophlei	Proteobacteria	Alphaproteobacteria	C
H1_Rhizo_Litter_1_scaffold_20190_1	MER0288521_S41A	OJW30377.1 tail-specific protease	Sphingobacteriales bacterium 46-32	Bacteroidetes	Sphingobacteriia	S
H1_Rhizo_Litter_1_scaffold_20745_1	MER0964484_S01B	PYS75004.1 serine protease	Acidobacteria bacterium	Acidobacteria		S
H1_Rhizo_Litter_1_scaffold_20799_1	MER0062937_S08A	ACX43954.1 cysteine protease 1	Brachiaria hybrid cultivar	Streptophyta	Magnoliopsida	S
H1_Rhizo_Litter_1_scaffold_20804_1	MER0099641_S01C	PZN27763.1 protease	Proteobacteria bacterium	Proteobacteria		S
H1_Rhizo_Litter_1_scaffold_20838_2	MER0285669_M57	WP_014220859.1 protease	Niastella koreensis	Bacteroidetes	Chitinophagia	M
H1_Rhizo_Litter_1_scaffold_21279_2	MER0176697_U62	PZN24127.1 metalloprotease TldD	Proteobacteria bacterium	Proteobacteria		U
H1_Rhizo_Litter_1_scaffold_21562_2	MER0284547_S41A	WP_014222588.1 peptidase	Niastella koreensis	Bacteroidetes	Chitinophagia	S
H1_Rhizo_Litter_1_scaffold_21700_1	MER0954279_S01A	WP_108076544.1 serine protease	Vitiosangium sp. GDMCC 1.1324	Proteobacteria	Deltaproteobacteria	S
H1_Rhizo_Litter_1_scaffold_22049_2	MER0243042_S08A	WP_124745628.1 peptidase S8	Glaciecola sp. THG-3.7	Proteobacteria	Gammaproteobacteria	S
H1_Rhizo_Litter_1_scaffold_22049_3	MER0243042_S08A	WP_013688250.1 peptidase S8	Fluviicola taffensis	Bacteroidetes	Flavobacteriia	S
H1_Rhizo_Litter_1_scaffold_22348_1	MER0500090_S01A	WP_108076544.1 serine protease	Vitiosangium sp. GDMCC 1.1324	Proteobacteria	Deltaproteobacteria	S
H1_Rhizo_Litter_1_scaffold_22604_1	MER0219752_M24B	WP_034607905.1 M24 family metallopeptidase	Chitinimonas koreensis	Proteobacteria	Betaproteobacteria	M
H1_Rhizo_Litter_1_scaffold_2504_1	MER0972687_S08A	XP_020149562.1 subtilisin-like protease SBT3.9	Aegilops tauschii subsp. tauschii	Streptophyta	Magnoliopsida	S
H1_Rhizo_Litter_1_scaffold_2517_1	MER0284400_S09X	WP_089910520.1 S9 family peptidase	Chitinophaga rupis	Bacteroidetes	Chitinophagia	S
H1_Rhizo_Litter_1_scaffold_2799_1	MER0336965_S41A	WP_014217906.1 carboxyl-terminal processing protease	Niastella koreensis	Bacteroidetes	Chitinophagia	S
H1_Rhizo_Litter_1_scaffold_2910_1	MER0100619_M41	WP_026283219.1 MULTISPECIES: ATP-dependent metallopeptidase FtsH/Yme1/Tma family protein	Rhizobium	Proteobacteria	Alphaproteobacteria	M
H1_Rhizo_Litter_1_scaffold_3044_1	MER0300812_M41	CBA29050.1 Cell division protease ftsH	Curvibacter putative symbiont of Hydra magnipapillata	Proteobacteria	Betaproteobacteria	M
H1_Rhizo_Litter_1_scaffold_3423_3	MER0246228_M23B	WP_037247204.1 peptidase M23	Rhodoferax saidenbachensis	Proteobacteria	Betaproteobacteria	M
H1_Rhizo_Litter_1_scaffold_3816_1	MER0968720_S08A	WP_105380085.1 peptidase S8	Massilia phosphatilytica	Proteobacteria	Betaproteobacteria	S
H1_Rhizo_Litter_1_scaffold_3860_2	MER0337173_S41A	WP_009763267.1 S41 family peptidase	Microvirga lotononidis	Proteobacteria	Alphaproteobacteria	S
H1_Rhizo_Litter_1_scaffold_4470_1	MER0017427_S10	WP_028212838.1 peptidase S1	Paraburkholderia mimosarum	Proteobacteria	Betaproteobacteria	S
H1_Rhizo_Litter_1_scaffold_501_1	MER0088776_M24A	PZN22401.1 type I methionyl aminopeptidase	Proteobacteria bacterium	Proteobacteria		M
H1_Rhizo_Litter_1_scaffold_5214_2	MER0089593_M35	WP_026354781.1 peptidase M35	Massilia niastensis	Proteobacteria	Betaproteobacteria	M
H1_Rhizo_Litter_1_scaffold_5481_1	MER0165580_M01	ALI37409.1 Aminopeptidase N	Candidatus Nitrosocosmicus oleophilus	Thaumarchaeota	Nitrososphaeria	M
H1_Rhizo_Litter_1_scaffold_5822_1	MER0183853_S08A	WP_078033097.1 peptidase S8	Massilia sp. KIM	Proteobacteria	Betaproteobacteria	S
H1_Rhizo_Litter_1_scaffold_5828_2	MER0051041_S11	OGB34625.1 peptidase S11	Burkholderiales bacterium RIFCSPLOWO2_12_FULL_61_40	Proteobacteria	Betaproteobacteria	S
H1_Rhizo_Litter_1_scaffold_5861_2	MER0963714_S01B	WP_014220597.1 serine protease	Niastella koreensis			S
H1_Rhizo_Litter_1_scaffold_6024_1	MER0220601_M04	SFW87549.1 Zn-dependent metalloprotease	Amycolatopsis australiensis	Actinobacteria	Actinobacteria	M
H1_Rhizo_Litter_1_scaffold_6093_5	MER0241633_A32	WP_052197019.1 TIGR02281 family clan AA aspartic protease	Caulobacter sp. OV484	Proteobacteria	Alphaproteobacteria	A
H1_Rhizo_Litter_1_scaffold_6440_2	MER0059242_M23B	WP_084617935.1 peptidase M23	Cellvibrio sp. OA-2007	Proteobacteria	Gammaproteobacteria	M
H1_Rhizo_Litter_1_scaffold_6725_1	MER0100619_M41	WP_108514160.1 ATP-dependent metallopeptidase FtsH/Yme1/Tma family protein	Bradyrhizobium algeriense	Proteobacteria	Alphaproteobacteria	M
H1_Rhizo_Litter_1_scaffold_6851_2	MER0117821_S41A	WP_037020046.1 S41 family peptidase	Rhizobiales bacterium YIM 77505	Proteobacteria	Alphaproteobacteria	S
H1_Rhizo_Litter_1_scaffold_7438_1	MER0063839_M16C	XP_020170515.1 presequence protease 1, chloroplastic/mitochondrial-like	Aegilops tauschii subsp. tauschii	Streptophyta	Magnoliopsida	M
H1_Rhizo_Litter_1_scaffold_7505_1	MER0050675_S08A	XP_003664669.1 protease	Thermothelomyces thermophila ATCC 42464	Ascomycota	Sordariomycetes	S
H1_Rhizo_Litter_1_scaffold_8213_1	MER0178978_M04	WP_082001176.1 M4 family peptidase	Methylibium sp. CF059	Proteobacteria	Betaproteobacteria	M
H1_Rhizo_Litter_1_scaffold_8492_1	MER0193216_S01E	WP_075126620.1 S1 family peptidase	Actinophytocola xanthii	Actinobacteria	Actinobacteria	S
H1_Rhizo_Litter_1_scaffold_8687_1	MER0097283_S41A	WP_012488612.1 peptidase family S41B family	Cellvibrio japonicus			S
H1_Rhizo_Litter_1_scaffold_8844_1	MER0178978_M04	OIW25443.1 metalloprotease	Coniochaeta ligniaria NRRL 30616	Ascomycota	Sordariomycetes	M
H1_Rhizo_Litter_1_scaffold_8908_1	MER0079481_S10	XP_004342336.1 carboxypeptidase	Acanthamoeba castellanii str. Neff	Discosea		S
H1_Rhizo_Litter_1_scaffold_9143_1	MER0231750_S08A	ALI34875.1 Alkaline protease precursor	Candidatus Nitrosocosmicus oleophilus	Thaumarchaeota	Nitrososphaeria	S
H1_Rhizo_Litter_1_scaffold_9710_2	MER0386896_M23B	WP_053232749.1 M23 family metallopeptidase	Sandaracinus amylolyticus			M
H1_Rhizo_Litter_3_10080_2	MER0076465_S01D	WP_124779172.1 trypsin-like serine protease	Comamonadaceae bacterium OH3737_COT-264	Proteobacteria	Betaproteobacteria	S
H1_Rhizo_Litter_3_10481_1	MER0051458_S41A	PLY03380.1 tail-specific protease	Desulfuromonas sp.	Proteobacteria	Deltaproteobacteria	S
H1_Rhizo_Litter_3_10681_1	MER0203154_M04	WP_053334926.1 peptidase M4 family protein	Thermoanaerobaculum aquaticum	Acidobacteria	Thermoanaerobaculia	M
H1_Rhizo_Litter_3_11173_2	MER0063894_C14B	WP_109075881.1 MULTISPECIES: peptidase C14	Azospirillum	Proteobacteria	Alphaproteobacteria	C
H1_Rhizo_Litter_3_11742_2	MER0337211_S41A	WP_018459850.1 MULTISPECIES: S41 family peptidase	Bradyrhizobium	Proteobacteria	Alphaproteobacteria	S
H1_Rhizo_Litter_3_11760_2	MER0462808_C82B	WP_085351741.1 L,D-transpeptidase	Bradyrhizobium canariense	Proteobacteria	Alphaproteobacteria	C
H1_Rhizo_Litter_3_12178_1	MER0231815_M06	WP_084556875.1 M6 family metalloprotease domain-containing protein	Hamadaea tsunoensis	Actinobacteria	Actinobacteria	M
H1_Rhizo_Litter_3_12412_1	MER0176697_U62	OQX67613.1 metalloprotease TldD	Sorangiineae bacterium NIC37A_2	Proteobacteria	Deltaproteobacteria	U
H1_Rhizo_Litter_3_12416_1	MER0283846_S16	AMN42277.1 ATP-dependent protease LA	Rhodoplanes sp. Z2-YC6860	Proteobacteria	Alphaproteobacteria	S
H1_Rhizo_Litter_3_12801_1	MER0198470_S28	XP_003574183.2 probable serine protease EDA2	Brachypodium distachyon	Streptophyta	Magnoliopsida	S
H1_Rhizo_Litter_3_13096_1	MER0003364_M18	XP_020171296.1 probable aspartyl aminopeptidase	Aegilops tauschii subsp. tauschii	Streptophyta	Magnoliopsida	M
H1_Rhizo_Litter_3_13364_1	MER0153810_S01C	XP_003576104.1 putative protease Do-like 14 isoform X2	Brachypodium distachyon	Streptophyta	Magnoliopsida	S
H1_Rhizo_Litter_3_14009_1	MER0236315_S08A	XP_003664669.1 protease	Thermothelomyces thermophila ATCC 42464	Ascomycota	Sordariomycetes	S
H1_Rhizo_Litter_3_14316_1	MER0497521_M06	WP_052386584.1 peptidase M6 immune inhibitor A	Dactylosporangium aurantiacum			M
H1_Rhizo_Litter_3_1446_2	MER0183651_S08A	WP_004179923.1 peptidase S8	Nitrosospira lacus	Proteobacteria	Betaproteobacteria	S
H1_Rhizo_Litter_3_15029_2	MER0307081_S41A	WP_068030465.1 S41 family peptidase	Rhodoplanes sp. Z2-YC6860	Proteobacteria	Alphaproteobacteria	S
H1_Rhizo_Litter_3_15349_1	MER0285391_M48C	WP_081202720.1 M48 family peptidase	Niastella yeongjuensis	Bacteroidetes	Chitinophagia	M
H1_Rhizo_Litter_3_15496_3	MER0246815_S26A	PYR95223.1 signal peptidase I	Acidobacteria bacterium	Acidobacteria		S
H1_Rhizo_Litter_3_15563_1	MER1071482_S49C	OGT10580.1 serine protease	Gallionellales bacterium RIFCSPLOWO2_12_FULL_59_22	Proteobacteria	Betaproteobacteria	S
H1_Rhizo_Litter_3_15928_1	MER0114153_M13	XP_004334685.1 peptidase family M13, putative	Acanthamoeba castellanii str. Neff	Discosea		M
H1_Rhizo_Litter_3_16174_1	MER0057016_S08A	EMS63058.1 Subtilisin-like protease	Triticum urartu	Streptophyta	Magnoliopsida	S
H1_Rhizo_Litter_3_16555_1	MER0079481_S10	XP_004342296.1 carboxypeptidase Ylike protein	Acanthamoeba castellanii str. Neff	Discosea		S
H1_Rhizo_Litter_3_16753_1	MER0072648_M41	WP_066919829.1 ATP-dependent zinc metalloprotease FtsH	Steroidobacter denitrificans			M
H1_Rhizo_Litter_3_16786_1	MER0178978_M04	WP_091287161.1 M4 family peptidase	Amycolatopsis xylanica	Actinobacteria	Actinobacteria	M
H1_Rhizo_Litter_3_17012_1	MER0301495_S01D	WP_014220700.1 trypsin-like serine protease	Niastella koreensis	Bacteroidetes	Chitinophagia	S
H1_Rhizo_Litter_3_17121_1	MER0187960_M09B	WP_012120216.1 peptidase M9	Roseiflexus castenholzii	Chloroflexi	Chloroflexia	M
H1_Rhizo_Litter_3_17955_2	MER1048146_S26A	WP_075792283.1 signal peptidase I	Massilia putida	Proteobacteria	Betaproteobacteria	S
H1_Rhizo_Litter_3_18184_1	MER0858151_M32	WP_085089568.1 carboxypeptidase M32	Azospirillum oryzae	Proteobacteria	Alphaproteobacteria	M
H1_Rhizo_Litter_3_1822_3	MER0337991_S41A	RIX48818.1 S41 family peptidase	Rhodocyclales bacterium GT-UBC	Proteobacteria	Betaproteobacteria	S
H1_Rhizo_Litter_3_18246_2	MER0125509_M24B	PYR73381.1 aminopeptidase P family protein	Acidobacteria bacterium	Acidobacteria		M
H1_Rhizo_Litter_3_18348_1	MER0307081_S41A	WP_115693009.1 S41 family peptidase	Pseudolabrys taiwanensis	Proteobacteria	Alphaproteobacteria	S
H1_Rhizo_Litter_3_18369_1	MER0337991_S41A	WP_011286374.1 S41 family peptidase	Dechloromonas aromatica			S
H1_Rhizo_Litter_3_18722_1	MER0220601_M04	WP_043726965.1 zinc metalloprotease	Kutzneria sp. 744	Actinobacteria	Actinobacteria	M
H1_Rhizo_Litter_3_19101_1	MER0131543_S08A	WP_015747507.1 serine protease	Nakamurella multipartita			S
H1_Rhizo_Litter_3_19152_1	MER0078655_M14A	ADZ30829.1 metallocarboxypeptidase	Steinernema carpocapsae	Nematoda	Chromadorea	M
H1_Rhizo_Litter_3_19287_1	MER0337274_S41A	WP_106773028.1 S41 family peptidase	Mesorhizobium ephedrae	Proteobacteria	Alphaproteobacteria	S
H1_Rhizo_Litter_3_19457_1	MER0981577_S08A	AGH95162.1 subtilisin like serine protease	Bdellovibrio exovorus JSS	Proteobacteria	Oligoflexia	S
H1_Rhizo_Litter_3_1972_1	MER0250779_M01	ALI37409.1 Aminopeptidase N	Candidatus Nitrosocosmicus oleophilus	Thaumarchaeota	Nitrososphaeria	M
H1_Rhizo_Litter_3_19997_2	MER0330443_U62	WP_026233924.1 MULTISPECIES: metalloprotease TldD	Bradyrhizobium	Proteobacteria	Alphaproteobacteria	U
H1_Rhizo_Litter_3_20220_1	MER0239966_S08A	OAQ29874.1 putative subtilase-family protease, partial	Mortierella elongata AG-77	Mucoromycota	Mortierellomycetes	S
H1_Rhizo_Litter_3_2038_1	MER0057016_S08A	XP_020185969.1 subtilisin-like protease SBT2.6	Aegilops tauschii subsp. tauschii	Streptophyta	Magnoliopsida	S
H1_Rhizo_Litter_3_21146_2	MER0247774_M61	OJV55716.1 peptidase M61	Burkholderiales bacterium 68-10	Proteobacteria	Betaproteobacteria	M
H1_Rhizo_Litter_3_21434_1	MER0062937_S08A	ACX43965.1 cysteine protease 1	Brachiaria hybrid cultivar	Streptophyta	Magnoliopsida	S
H1_Rhizo_Litter_3_2211_1	MER1025881_S15	WP_114186996.1 peptidase domain-containing ABC transporter	Microvirga aerophila	Proteobacteria	Alphaproteobacteria	S
H1_Rhizo_Litter_3_22192_1	MER0285669_M57	WP_014220859.1 protease	Niastella koreensis	Bacteroidetes	Chitinophagia	M
H1_Rhizo_Litter_3_22231_1	MER0387260_M23B	WP_072788997.1 peptidase M23	Duganella sacchari	Proteobacteria	Betaproteobacteria	M
H1_Rhizo_Litter_3_23192_1	MER0497693_M16B	AAP58493.1 putative protease	uncultured Acidobacteria bacterium	Acidobacteria		M
H1_Rhizo_Litter_3_23231_1	MER0962725_S01C	OJW21487.1 serine protease	Planctomycetales bacterium 71-10	Planctomycetes	Planctomycetia	S
H1_Rhizo_Litter_3_23314_1	MER0303559_S41A	WP_105377781.1 tail-specific protease	Massilia phosphatilytica	Proteobacteria	Betaproteobacteria	S
H1_Rhizo_Litter_3_23375_1	MER0501368_C40	ATB41296.1 peptidase M10	Cystobacter fuscus	Proteobacteria	Deltaproteobacteria	C
H1_Rhizo_Litter_3_23515_1	MER0075464_M23B	WP_051453011.1 peptidase M23	Dechloromonas agitata	Proteobacteria	Betaproteobacteria	M
H1_Rhizo_Litter_3_23515_2	MER0337991_S41A	RIX48818.1 S41 family peptidase	Rhodocyclales bacterium GT-UBC	Proteobacteria	Betaproteobacteria	S
H1_Rhizo_Litter_3_2402_1	MER0040556_S08A	EKD28711.1 peptidase S8/S53 subtilisin kexin sedolisin, partial	uncultured bacterium			S
H1_Rhizo_Litter_3_24081_2	MER0301657_S01E	WP_037617620.1 S1 family peptidase	Streptomyces aureus	Actinobacteria	Actinobacteria	S
H1_Rhizo_Litter_3_24511_1	MER0500071_S08A	OFZ31321.1 protease	Bdellovibrionales bacterium RIFCSPHIGHO2_01_FULL_40_29	Proteobacteria	Oligoflexia	S
H1_Rhizo_Litter_3_2466_1	MER0024237_M01	WP_055611673.1 aminopeptidase N	Streptomyces phaeochromogenes	Actinobacteria	Actinobacteria	M
H1_Rhizo_Litter_3_24753_1	MER0285669_M57	WP_081198346.1 protease	Niastella yeongjuensis	Bacteroidetes	Chitinophagia	M
H1_Rhizo_Litter_3_25206_2	MER0178978_M04	WP_026086622.1 peptidase M4 family protein	Fischerella muscicola	Cyanobacteria		M
H1_Rhizo_Litter_3_2529_1	MER0469119_S08A	KXK44984.1 peptidase S8 and S53 subtilisin kexin sedolisin	Bacteroidetes bacterium OLB10	Bacteroidetes		S
H1_Rhizo_Litter_3_2570_2	MER0283581_S01C	WP_044427740.1 serine protease	Skermanella aerolata	Proteobacteria	Alphaproteobacteria	S
H1_Rhizo_Litter_3_25975_1	MER0132302_M41	WP_028064738.1 ATP-dependent metallopeptidase FtsH/Yme1/Tma family protein	Solirubrobacter soli	Actinobacteria	Thermoleophilia	M
H1_Rhizo_Litter_3_26597_1	MER0972247_S08A	EMS56500.1 Subtilisin-like protease	Triticum urartu	Streptophyta	Magnoliopsida	S
H1_Rhizo_Litter_3_26928_1	MER0408008_S01C	OSJ10166.1 serine peptidase	Bradyrhizobium canariense	Proteobacteria	Alphaproteobacteria	S
H1_Rhizo_Litter_3_2693_2	MER0877058_M41	WP_123221635.1 ATP-dependent metallopeptidase FtsH/Yme1/Tma family protein	Marmoricola pocheonensis	Actinobacteria	Actinobacteria	M
H1_Rhizo_Litter_3_27686_1	MER0133260_T02	XP_020198908.1 probable isoaspartyl peptidase/L-asparaginase 2	Aegilops tauschii subsp. tauschii	Streptophyta	Magnoliopsida	T
H1_Rhizo_Litter_3_27815_1	MER0052817_S11	OHC62074.1 peptidase	Rhodocyclales bacterium GWA2_65_19	Proteobacteria	Betaproteobacteria	S
H1_Rhizo_Litter_3_27837_1	MER0325788_S09A	ONM15053.1 Prolyl oligopeptidase family protein	Zea mays	Streptophyta	Magnoliopsida	S
H1_Rhizo_Litter_3_28272_1	MER0040037_S01A	WP_108076544.1 serine protease	Vitiosangium sp. GDMCC 1.1324	Proteobacteria	Deltaproteobacteria	S
H1_Rhizo_Litter_3_28371_2	MER0463907_C82B	WP_023792748.1 L,D-transpeptidase	Mesorhizobium sp. LNHC209A00	Proteobacteria	Alphaproteobacteria	C
H1_Rhizo_Litter_3_29048_2	MER0127579_S26A	SDS20982.1 signal peptidase I Serine peptidase. MEROPS family S26A	Friedmanniella luteola	Actinobacteria	Actinobacteria	S
H1_Rhizo_Litter_3_29494_1	MER1067672_S49A	SOD78946.1 Membrane protein implicated in regulation of membrane protease activity	Streptomyces sp. 1222.2	Actinobacteria	Actinobacteria	S
H1_Rhizo_Litter_3_29564_2	MER0188174_M57	WP_120617070.1 protease	Corallococcus sp. CA049B	Proteobacteria	Deltaproteobacteria	M
H1_Rhizo_Litter_3_29924_1	MER0464051_C82B	WP_092516147.1 L,D-transpeptidase	Afipia sp. GAS231	Proteobacteria	Alphaproteobacteria	C
H1_Rhizo_Litter_3_29963_1	MER0387260_M23B	WP_105380515.1 peptidase M23	Massilia phosphatilytica	Proteobacteria	Betaproteobacteria	M
H1_Rhizo_Litter_3_31087_1	MER0504032_S08X	WP_116809172.1 peptidase S53	Steroidobacter cummioxidans			S
H1_Rhizo_Litter_3_31521_2	MER0333362_S26A	OLC74184.1 signal peptidase I	Deltaproteobacteria bacterium 13_1_40CM_4_68_19	Proteobacteria	Deltaproteobacteria	S
H1_Rhizo_Litter_3_31769_1	MER0065525_S09A	PYR93848.1 oligopeptidase B	Acidobacteria bacterium	Acidobacteria		S
H1_Rhizo_Litter_3_31843_1	MER0072102_M06	WP_083538044.1 M6 family metalloprotease domain-containing protein	Fibrobacter sp. UWH9	Fibrobacteres	Fibrobacteria	M
H1_Rhizo_Litter_3_32782_1	MER0301637_S01E	WP_069761206.1 S1 family peptidase	Streptomyces sp. LUP47B	Actinobacteria	Actinobacteria	S
H1_Rhizo_Litter_3_33076_1	MER0330443_U62	OQX67613.1 metalloprotease TldD	Sorangiineae bacterium NIC37A_2	Proteobacteria	Deltaproteobacteria	U
H1_Rhizo_Litter_3_3312_2	MER0300812_M41	WP_066882724.1 ATP-dependent zinc metalloprotease FtsH	Dechloromonas denitrificans	Proteobacteria	Betaproteobacteria	M
H1_Rhizo_Litter_3_33236_1	MER0113376_S09X	PYR89440.1 peptidase S9 family protein	Acidobacteria bacterium	Acidobacteria		S
H1_Rhizo_Litter_3_33325_1	MER0219752_M24B	RLB45879.1 Xaa-Pro aminopeptidase	Deltaproteobacteria bacterium	Proteobacteria	Deltaproteobacteria	M
H1_Rhizo_Litter_3_33359_1	MER0040037_S01A	WP_108076544.1 serine protease	Vitiosangium sp. GDMCC 1.1324	Proteobacteria	Deltaproteobacteria	S
H1_Rhizo_Litter_3_33467_1	MER0178978_M04	KAK49096.1 peptidase M4	Caballeronia jiangsuensis	Proteobacteria	Betaproteobacteria	M
H1_Rhizo_Litter_3_33753_1	MER0250638_M06	WP_033360547.1 M6 family metalloprotease domain-containing protein	Dactylosporangium aurantiacum	Actinobacteria	Actinobacteria	M
H1_Rhizo_Litter_3_34294_1	MER0188174_M57	WP_120608946.1 protease	Corallococcus sp. CA053C	Proteobacteria	Deltaproteobacteria	M
H1_Rhizo_Litter_3_35219_1	MER0131754_C82A	WP_111765997.1 L,D-transpeptidase	Nakamurella sp. 12Sc4-1	Actinobacteria	Actinobacteria	C
H1_Rhizo_Litter_3_35395_1	MER0182193_S08A	WP_121777307.1 serine protease	Corallococcus sp. AB032C	Proteobacteria	Deltaproteobacteria	S
H1_Rhizo_Litter_3_35591_1	MER0239579_S41A	WP_076343622.1 tail-specific protease	Paludisphaera borealis	Planctomycetes	Planctomycetia	S
H1_Rhizo_Litter_3_35630_1	MER0091025_M12A	WP_046276931.1 zinc metalloprotease	Limnoraphis robusta	Cyanobacteria		M
H1_Rhizo_Litter_3_3648_2	MER0300815_M41	WP_066882724.1 ATP-dependent zinc metalloprotease FtsH	Dechloromonas denitrificans	Proteobacteria	Betaproteobacteria	M
H1_Rhizo_Litter_3_3775_1	MER0114404_S01C	PZN14942.1 serine protease	Proteobacteria bacterium	Proteobacteria		S
H1_Rhizo_Litter_3_40728_1	MER0188373_A08	OQX68272.1 signal peptidase II	Sorangiineae bacterium NIC37A_2	Proteobacteria	Deltaproteobacteria	A
H1_Rhizo_Litter_3_4548_2	MER0065559_M28B	XP_020171509.1 probable glutamate carboxypeptidase 2	Aegilops tauschii subsp. tauschii	Streptophyta	Magnoliopsida	M
H1_Rhizo_Litter_3_5101_1	MER0174392_M28B	XP_020189555.1 probable glutamate carboxypeptidase 2	Aegilops tauschii subsp. tauschii	Streptophyta	Magnoliopsida	M
H1_Rhizo_Litter_3_5256_2	MER0049176_S14	OPX42939.1 ATP-dependent Clp protease proteolytic subunit	Ruminiclostridium hungatei	Firmicutes	Clostridia	S
H1_Rhizo_Litter_3_55475_1	MER0081202_S11	WP_012828973.1 D-alanyl-D-alanine carboxypeptidase	Haliangium ochraceum			S
H1_Rhizo_Litter_3_5554_2	MER0074331_T01X	PYS31192.1 peptidase	Acidobacteria bacterium	Acidobacteria		T
H1_Rhizo_Litter_3_7203_3	MER0301592_S49B	WP_056136192.1 S49 family peptidase	Massilia sp. Root133	Proteobacteria	Betaproteobacteria	S
H1_Rhizo_Litter_3_7248_1	MER0079481_S10	XP_003560222.1 serine carboxypeptidase-like	Brachypodium distachyon	Streptophyta	Magnoliopsida	S
H1_Rhizo_Litter_3_7580_1	MER0187391_S41A	WP_092269980.1 tail-specific protease	Duganella sp. CF402	Proteobacteria	Betaproteobacteria	S
H1_Rhizo_Litter_3_7608_3	MER0243443_S08A	WP_015793886.1 peptidase S8/S53 subtilisin kexin sedolisin	Catenulispora acidiphila	Actinobacteria	Actinobacteria	S
H1_Rhizo_Litter_3_77_9	MER0858151_M32	WP_109149807.1 carboxypeptidase M32	Azospirillum sp. TSO5	Proteobacteria	Alphaproteobacteria	M
H1_Rhizo_Litter_3_7917_2	MER0079481_S10	XP_020157937.1 serine carboxypeptidase-like 45	Aegilops tauschii subsp. tauschii	Streptophyta	Magnoliopsida	S
H1_Rhizo_Litter_3_8063_1	MER0303559_S41A	WP_047827065.1 MULTISPECIES: tail-specific protease	Massilia	Proteobacteria	Betaproteobacteria	S
H1_Rhizo_Litter_3_8124_1	MER0501842_S08A	XP_020187810.1 subtilisin-like protease SBT1.4	Aegilops tauschii subsp. tauschii	Streptophyta	Magnoliopsida	S
H1_Rhizo_Litter_3_8245_1	MER0051195_S53	PRP80058.1 tripeptidyl peptidase I precursor	Planoprotostelium fungivorum	Evosea	Variosea	S
H1_Rhizo_Litter_3_8523_2	MER0717343_C39	WP_091662464.1 peptidase C39	Massilia sp. PDC64	Proteobacteria	Betaproteobacteria	C
H1_Rhizo_Litter_3_8800_2	MER0301604_S01E	WP_121403994.1 S1 family peptidase	Streptomyces sp. 57	Actinobacteria	Actinobacteria	S
H1_Rhizo_Litter_3_8851_1	MER0283919_S41A	WP_085090104.1 S41 family peptidase	Azospirillum oryzae	Proteobacteria	Alphaproteobacteria	S
H1_Rhizo_Litter_3_9394_1	MER0086457_S08A	XP_003660021.1 serine protease	Thermothelomyces thermophila ATCC 42464	Ascomycota	Sordariomycetes	S
H1_Rhizo_Litter_3_9485_1	MER0074331_T01X	PKO33316.1 peptidase	Betaproteobacteria bacterium HGW-Betaproteobacteria-7	Proteobacteria	Betaproteobacteria	T
H1_Rhizo_Litter_3_9489_1	MER0072554_M17	WP_109153849.1 leucyl aminopeptidase	Azospirillum sp. TSO5	Proteobacteria	Alphaproteobacteria	M
H1_Rhizo_Litter_3_9781_1	MER0337211_S41A	WP_029583153.1 S41 family peptidase	Bradyrhizobium sp. URHD0069	Proteobacteria	Alphaproteobacteria	S
H2_Bulk_34_10346_1	MER0088482_S01C	PYQ97792.1 peptidase	Acidobacteria bacterium	Acidobacteria		S
H2_Bulk_34_10581_1	MER0062937_S08A	ACX43954.1 cysteine protease 1	Brachiaria hybrid cultivar	Streptophyta	Magnoliopsida	S
H2_Bulk_34_10594_1	MER0307081_S41A	BAT58654.1 carboxy-terminal processing protease CtpB precursor	Variibacter gotjawalensis	Proteobacteria	Alphaproteobacteria	S
H2_Bulk_34_10792_1	MER0150358_C82B	WP_048452353.1 L,D-transpeptidase	Methylobacterium tarhaniae	Proteobacteria	Alphaproteobacteria	C
H2_Bulk_34_10800_1	MER0088776_M24A	SDE31340.1 methionyl aminopeptidase	Blastococcus sp. DSM 44205	Actinobacteria	Actinobacteria	M
H2_Bulk_34_10923_1	MER0059771_M13	WP_046348558.1 M13 family peptidase	Sphingomonas changbaiensis	Proteobacteria	Alphaproteobacteria	M
H2_Bulk_34_11273_2	MER0428209_C01A	WP_099237259.1 peptidase	Pseudomonas sp. ICMP 460	Proteobacteria	Gammaproteobacteria	C
H2_Bulk_34_11318_1	MER0079481_S10	XP_004342336.1 carboxypeptidase	Acanthamoeba castellanii str. Neff	Discosea		S
H2_Bulk_34_11519_1	MER0462804_C82A	PWT88767.1 L,D-transpeptidase	Proteobacteria bacterium	Proteobacteria		C
H2_Bulk_34_11548_1	MER0389902_S53	PWU02802.1 peptidase S53	Solibacteres bacterium	Acidobacteria	Acidobacteriia	S
H2_Bulk_34_12140_1	MER0239966_S08A	WP_013623097.1 S8 family peptidase	Deinococcus proteolyticus	Deinococcus-Thermus	Deinococci	S
H2_Bulk_34_12299_1	MER0368237_S01D	PXF62218.1 serine protease	ANME-2 cluster archaeon	Euryarchaeota	Methanomicrobia	S
H2_Bulk_34_12305_2	MER0019297_S49A	OLB69731.1 S49 family peptidase	Alphaproteobacteria bacterium 13_2_20CM_2_64_7	Proteobacteria	Alphaproteobacteria	S
H2_Bulk_34_12554_1	MER0072102_M06	WP_011584112.1 M6 family metalloprotease domain-containing protein	Cytophaga hutchinsonii	Bacteroidetes	Cytophagia	M
H2_Bulk_34_12687_1	MER0977231_S08A	WP_026233259.1 peptidase	Bradyrhizobium sp. WSM4349	Proteobacteria	Alphaproteobacteria	S
H2_Bulk_34_12962_1	MER0239579_S41A	WP_076343622.1 tail-specific protease	Paludisphaera borealis	Planctomycetes	Planctomycetia	S
H2_Bulk_34_13997_1	MER0072102_M06	WP_011584112.1 M6 family metalloprotease domain-containing protein	Cytophaga hutchinsonii	Bacteroidetes	Cytophagia	M
H2_Bulk_34_14182_1	MER0062937_S08A	CUG86907.1 cysteine peptidase, putative	Bodo saltans	Euglenozoa	Kinetoplastea	S
H2_Bulk_34_14311_1	MER0187506_S46	OLD45559.1 serine protease	Chloroflexi bacterium 13_1_40CM_2_68_14	Chloroflexi		S
H2_Bulk_34_14468_1	MER0703729_C01A	PYK08107.1 peptidase	Verrucomicrobia bacterium	Verrucomicrobia		C
H2_Bulk_34_14500_2	MER1080182_S54	WP_090954793.1 rhomboid family intramembrane serine protease	Arthrobacter sp. ov118	Actinobacteria	Actinobacteria	S
H2_Bulk_34_14783_2	MER0337211_S41A	WP_021078768.1 S41 family peptidase	Bradyrhizobium sp. MOS004	Proteobacteria	Alphaproteobacteria	S
H2_Bulk_34_15420_1	MER0178978_M04	WP_000551497.1 M4 family peptidase	Bacillus cereus	Firmicutes	Bacilli	M
H2_Bulk_34_16289_1	MER0038789_S01C	WP_121356502.1 trypsin-like serine protease	Flavisolibacter sp. X7X	Bacteroidetes	Chitinophagia	S
H2_Bulk_34_16396_1	MER0062937_S08A	ACX43954.1 cysteine protease 1	Brachiaria hybrid cultivar	Streptophyta	Magnoliopsida	S
H2_Bulk_34_16919_1	MER0150695_S01C	PIU07658.1 serine peptidase	Methylobacterium sp. CG09_land_8_20_14_0_10_71_15	Proteobacteria	Alphaproteobacteria	S
H2_Bulk_34_17002_1	MER0283204_S41A	WP_031496935.1 S41 family peptidase	Bryobacter aggregatus	Acidobacteria	Acidobacteriia	S
H2_Bulk_34_17083_1	MER0178978_M04	WP_123489245.1 peptidase M4 family protein	Granulicella sp. GAS466	Acidobacteria	Acidobacteriia	M
H2_Bulk_34_17745_2	MER0317497_M81	RLS38395.1 M81 family peptidase	Planctomycetes bacterium	Planctomycetes		M
H2_Bulk_34_18026_1	MER0984347_S08A	WP_114027677.1 peptidase S8 and S53 subtilisin kexin sedolisin	Sphaerisporangium album	Actinobacteria	Actinobacteria	S
H2_Bulk_34_18089_1	MER0059722_M28F	OLD46604.1 peptidase M28	Chloroflexi bacterium 13_1_40CM_2_68_14	Chloroflexi		M
H2_Bulk_34_1852_1	MER0131543_S08A	WP_052387044.1 serine protease	Dactylosporangium aurantiacum			S
H2_Bulk_34_18845_2	MER1015132_S14	WP_027299898.1 ATP-dependent Clp protease proteolytic subunit	Rhodospirillales bacterium URHD0088	Proteobacteria	Alphaproteobacteria	S
H2_Bulk_34_19184_1	MER0497495_M23B	WP_034590853.1 M23 family metallopeptidase	Hamadaea tsunoensis	Actinobacteria	Actinobacteria	M
H2_Bulk_34_19198_1	MER0220685_S08A	WP_075133218.1 serine protease	Actinophytocola xinjiangensis	Actinobacteria	Actinobacteria	S
H2_Bulk_34_19316_1	MER0464001_C82B	WP_063799851.1 L,D-transpeptidase	Bradyrhizobium jicamae	Proteobacteria	Alphaproteobacteria	C
H2_Bulk_34_19380_1	MER0962725_S01C	OJW21487.1 serine protease	Planctomycetales bacterium 71-10	Planctomycetes	Planctomycetia	S
H2_Bulk_34_19422_2	MER0054912_M48X	OLB79435.1 peptidase	Alphaproteobacteria bacterium 13_2_20CM_2_64_7	Proteobacteria	Alphaproteobacteria	M
H2_Bulk_34_20039_1	MER1056526_S41A	WP_057857338.1 S41 family peptidase	Bradyrhizobium lablabi	Proteobacteria	Alphaproteobacteria	S
H2_Bulk_34_20393_1	MER0017318_C82B	WP_012332771.1 MULTISPECIES: L,D-transpeptidase	Methylobacterium	Proteobacteria	Alphaproteobacteria	C
H2_Bulk_34_2054_1	MER0220601_M04	WP_027346267.1 zinc metalloprotease	Hamadaea tsunoensis	Actinobacteria	Actinobacteria	M
H2_Bulk_34_21067_1	MER0337258_S41A	PLX37879.1 peptidase S41	Rhizobiales bacterium	Proteobacteria	Alphaproteobacteria	S
H2_Bulk_34_21079_1	MER0131543_S08A	WP_097187156.1 serine protease	Ornithinimicrobium pekingense	Actinobacteria	Actinobacteria	S
H2_Bulk_34_21218_1	MER0350956_S11	WP_081914033.1 D-alanyl-D-alanine carboxypeptidase	Rhizobiales bacterium YIM 77505	Proteobacteria	Alphaproteobacteria	S
H2_Bulk_34_21246_1	MER0072127_S41A	WP_012044518.1 S41 family peptidase	Bradyrhizobium sp. BTAi1	Proteobacteria	Alphaproteobacteria	S
H2_Bulk_34_21378_2	MER0040816_M16B	PRP89106.1 putative Zn-dependent peptidase	Planoprotostelium fungivorum	Evosea	Variosea	M
H2_Bulk_34_22016_1	MER0050195_M20F	PYV31082.1 dipeptidase	Acidobacteria bacterium	Acidobacteria		M
H2_Bulk_34_22050_1	MER0739728_C82A	WP_036054976.1 L,D-transpeptidase	Bradyrhizobium sp. URHD0069			C
H2_Bulk_34_22088_1	MER0096899_S14	RPH68244.1 ATP-dependent Clp protease proteolytic subunit	Myxococcaceae bacterium	Proteobacteria	Deltaproteobacteria	S
H2_Bulk_34_22588_2	MER0050195_M20F	OLC71540.1 dipeptidase	Deltaproteobacteria bacterium 13_1_40CM_4_68_19	Proteobacteria	Deltaproteobacteria	M
H2_Bulk_34_22589_1	MER0463307_C82B	WP_028168284.1 L,D-transpeptidase	Bradyrhizobium elkanii	Proteobacteria	Alphaproteobacteria	C
H2_Bulk_34_22729_1	MER0229376_S55	WP_067209875.1 peptidase	Sporosarcina psychrophila	Firmicutes	Bacilli	S
H2_Bulk_34_2301_2	MER0065989_S08X	PYQ67748.1 peptidase	Acidobacteria bacterium	Acidobacteria		S
H2_Bulk_34_23164_2	MER1046987_S26A	WP_072480951.1 signal peptidase I	Amycolatopsis australiensis	Actinobacteria	Actinobacteria	S
H2_Bulk_34_23441_1	MER0211350_S01C	ALI36470.1 Putative serine protease HhoA precursor	Candidatus Nitrosocosmicus oleophilus	Thaumarchaeota	Nitrososphaeria	S
H2_Bulk_34_23676_1	MER0178978_M04	WP_030443236.1 peptidase M4 family protein	Actinoplanes subtropicus			M
H2_Bulk_34_23780_1	MER0121115_C82B	WP_109957812.1 L,D-transpeptidase	Methylobacterium sp. 17Sr1-28	Proteobacteria	Alphaproteobacteria	C
H2_Bulk_34_23858_1	MER0316178_S55	AOV09187.1 peptidase	Lysinibacillus sphaericus	Firmicutes	Bacilli	S
H2_Bulk_34_23929_1	MER0239578_S01C	AMV34123.1 Putative serine protease HhoB precursor	Pirellula sp. SH-Sr6A	Planctomycetes	Planctomycetia	S
H2_Bulk_34_24123_1	MER0245131_S01C	OGA67732.1 peptidase S1	Betaproteobacteria bacterium RIFCSPLOWO2_12_FULL_65_14	Proteobacteria	Betaproteobacteria	S
H2_Bulk_34_24144_2	MER0889480_M48C	PAW75481.1 peptidase M48 family protein	Pedosphaera sp. Tous-C6FEB	Verrucomicrobia	Verrucomicrobiae	M
H2_Bulk_34_24276_2	MER0497693_M16B	OJW29647.1 peptidase M16	Rhodospirillales bacterium 69-11	Proteobacteria	Alphaproteobacteria	M
H2_Bulk_34_3688_1	MER0174586_S09C	WP_025413087.1 S9 family peptidase	Gemmatirosa kalamazoonesis	Gemmatimonadetes	Gemmatimonadetes	S
H2_Bulk_34_3692_2	MER0307081_S41A	OJY44337.1 peptidase S41	Rhizobiales bacterium 64-17	Proteobacteria	Alphaproteobacteria	S
H2_Bulk_34_3781_1	MER0051272_S41A	WP_009556101.1 periplasmic protease	Oscillatoriales cyanobacterium JSC-12	Cyanobacteria		S
H2_Bulk_34_3896_1	MER0235882_S41A	PYQ63155.1 S41 family peptidase	Acidobacteria bacterium	Acidobacteria		S
H2_Bulk_34_50_4	MER0189694_M23B	WP_095510132.1 M23 family metallopeptidase	Rubrivirga marina	Rhodothermaeota	Rhodothermia	M
H2_Bulk_34_5111_1	MER0192173_S09A	PYR93848.1 oligopeptidase B	Acidobacteria bacterium	Acidobacteria		S
H2_Bulk_34_60_10	MER0189708_M23B	WP_006854163.1 M23 family metallopeptidase	Synechococcus sp. WH 8016			M
H2_Bulk_34_6157_1	MER0337211_S41A	WP_007598902.1 S41 family peptidase	Bradyrhizobium sp. WSM1253	Proteobacteria	Alphaproteobacteria	S
H2_Bulk_34_6333_1	MER0314634_S53	WP_066268186.1 peptidase S53	Bacillus acidicola	Firmicutes	Bacilli	S
H2_Bulk_34_6406_1	MER0389902_S53	WP_079600264.1 peptidase S53	Bradyrhizobium erythrophlei	Proteobacteria	Alphaproteobacteria	S
H2_Bulk_34_6707_1	MER1046987_S26A	WP_101370308.1 signal peptidase I	Plantactinospora sp. CNZ320	Actinobacteria	Actinobacteria	S
H2_Bulk_34_6717_1	MER0072554_M17	ALI36169.1 Cytosol aminopeptidase	Candidatus Nitrosocosmicus oleophilus	Thaumarchaeota	Nitrososphaeria	M
H2_Bulk_34_6780_2	MER0248475_M10B	PYQ60191.1 peptidase M12	Acidobacteria bacterium	Acidobacteria		M
H2_Bulk_34_6889_1	MER0408245_S01C	OLB70704.1 serine protease	Alphaproteobacteria bacterium 13_2_20CM_2_64_7	Proteobacteria	Alphaproteobacteria	S
H2_Bulk_34_6941_2	MER0097399_M24B	PYR42738.1 aminopeptidase P family protein	Acidobacteria bacterium	Acidobacteria		M
H2_Bulk_34_7085_2	MER0915036_M16A	OLB74791.1 peptidase M16	Alphaproteobacteria bacterium 13_2_20CM_2_64_7	Proteobacteria	Alphaproteobacteria	M
H2_Bulk_34_7326_2	MER0088776_M24A	WP_119071912.1 type I methionyl aminopeptidase	anaerobic bacterium MO-CFX2	Chloroflexi	Anaerolineae	M
H2_Bulk_34_7647_1	MER0235032_U62	WP_044429703.1 metalloprotease TldD	Skermanella aerolata	Proteobacteria	Alphaproteobacteria	U
H2_Bulk_34_7685_1	MER0287213_G01	REH32470.1 peptidase A4-like protein	Kutzneria buriramensis	Actinobacteria	Actinobacteria	G
H2_Bulk_34_8401_1	MER0858795_M36	WP_014342019.1 peptidase	Sinorhizobium fredii	Proteobacteria	Alphaproteobacteria	M
H2_Bulk_34_8472_2	MER0088776_M24A	SNX95688.1 methionyl aminopeptidase	Geodermatophilus sabuli	Actinobacteria	Actinobacteria	M
H2_Bulk_34_8758_1	MER0006300_S08A	WP_013555311.1 peptidase S8	Deinococcus maricopensis	Deinococcus-Thermus	Deinococci	S
H2_Bulk_34_890_2	MER0115692_C40	ATW62469.1 peptidase	Streptomyces phage WRightOn	Uroviricota	Caudoviricetes	C
H2_Bulk_34_8980_1	MER0962725_S01C	OJW21487.1 serine protease	Planctomycetales bacterium 71-10	Planctomycetes	Planctomycetia	S
H2_Bulk_34_9064_2	MER0497693_M16B	PYR38608.1 peptidase M16	Acidobacteria bacterium	Acidobacteria		M
H2_Bulk_34_9172_1	MER0234769_S41A	WP_047563927.1 S41 family peptidase	Mesorhizobium sp. F7	Proteobacteria	Alphaproteobacteria	S
H2_Bulk_34_9234_1	MER0284661_S53	WP_101950655.1 peptidase S53	Mycobacterium sp. 3519A	Actinobacteria	Actinobacteria	S
H2_Bulk_34_9407_2	MER0247469_M14A	OYV72446.1 peptidase M14, partial	Gemmatimonadetes bacterium 21-71-4	Gemmatimonadetes		M
H2_Bulk_34_9529_1	MER0178978_M04	GAL84368.1 M4 family peptidase	Sporocytophaga myxococcoides	Bacteroidetes	Cytophagia	M
H2_Bulk_34_9531_1	MER0205280_M28E	RPH64523.1 M28 family peptidase	Myxococcaceae bacterium	Proteobacteria	Deltaproteobacteria	M
H2_Bulk_34_9723_1	MER0049150_S08A	WP_121153409.1 S8 family peptidase	Micromonospora pisi	Actinobacteria	Actinobacteria	S
H2_Bulk_34_9949_2	MER0154134_S26A	WP_123393056.1 signal peptidase I	Marmoricola aurantiacus	Actinobacteria	Actinobacteria	S
H2_Bulk_35_scaffold_10359_1	MER0065525_S09A	PYR93848.1 oligopeptidase B	Acidobacteria bacterium	Acidobacteria		S
H2_Bulk_35_scaffold_10569_1	MER0083877_M28E	KZV85004.1 aminopeptidase	Exidia glandulosa HHB12029	Basidiomycota	Agaricomycetes	M
H2_Bulk_35_scaffold_10675_1	MER0337792_S41A	PYR49034.1 S41 family peptidase	Acidobacteria bacterium	Acidobacteria		S
H2_Bulk_35_scaffold_10875_1	MER0327727_S01C	PYS54298.1 peptidase S1	Acidobacteria bacterium	Acidobacteria		S
H2_Bulk_35_scaffold_10906_1	MER0975301_S08A	EJD39958.1 peptidase 1	Auricularia subglabra TFB-10046 SS5	Basidiomycota	Agaricomycetes	S
H2_Bulk_35_scaffold_11326_2	MER0130102_C82A	WP_038038674.1 L,D-transpeptidase	Thermorudis peleae	Chloroflexi	Thermomicrobia	C
H2_Bulk_35_scaffold_11349_1	MER0000325_S08A	KPL89779.1 peptidase S8	Ardenticatena maritima	Chloroflexi	Ardenticatenia	S
H2_Bulk_35_scaffold_11627_1	MER0283204_S41A	WP_031496935.1 S41 family peptidase	Bryobacter aggregatus	Acidobacteria	Acidobacteriia	S
H2_Bulk_35_scaffold_11654_1	MER0065537_M48C	PYS39933.1 peptidase M48	Acidobacteria bacterium	Acidobacteria		M
H2_Bulk_35_scaffold_11774_2	MER0296331_M48B	WP_028059199.1 zinc metalloprotease HtpX	Solirubrobacter sp. URHD0082	Actinobacteria	Thermoleophilia	M
H2_Bulk_35_scaffold_12837_1	MER0038789_S01C	WP_121356502.1 trypsin-like serine protease	Flavisolibacter sp. X7X	Bacteroidetes	Chitinophagia	S
H2_Bulk_35_scaffold_12902_2	MER0743222_C82A	WP_011471722.1 L,D-transpeptidase	Rhodopseudomonas palustris	Proteobacteria	Alphaproteobacteria	C
H2_Bulk_35_scaffold_13590_2	MER0065989_S08X	WP_059435859.1 peptidase	Anaeromyxobacter sp. PSR-1	Proteobacteria	Deltaproteobacteria	S
H2_Bulk_35_scaffold_13747_1	MER0283890_S41A	PYY02878.1 peptidase S41	Acidobacteria bacterium	Acidobacteria		S
H2_Bulk_35_scaffold_14368_1	MER0283945_S01X	WP_011307702.1 trypsin-like serine protease	Methanosarcina barkeri	Euryarchaeota	Methanomicrobia	S
H2_Bulk_35_scaffold_14493_1	MER0993977_S09A	WP_083682161.1 S9 family peptidase	Archangium sp. Cb G35	Proteobacteria	Deltaproteobacteria	S
H2_Bulk_35_scaffold_15070_1	MER0965778_S01B	ALI37324.1 Putative serine protease HtrA	Candidatus Nitrosocosmicus oleophilus	Thaumarchaeota	Nitrososphaeria	S
H2_Bulk_35_scaffold_15079_1	MER0083416_S09B	WP_020720456.1 S9 family peptidase	Acidobacteriaceae bacterium KBS 96	Acidobacteria	Acidobacteriia	S
H2_Bulk_35_scaffold_15101_1	MER0958483_S01A	WP_116181538.1 trypsin-like serine protease	Kutzneria buriramensis	Actinobacteria	Actinobacteria	S
H2_Bulk_35_scaffold_15125_1	MER0250521_S01C	OLB72848.1 serine peptidase	Alphaproteobacteria bacterium 13_2_20CM_2_64_7	Proteobacteria	Alphaproteobacteria	S
H2_Bulk_35_scaffold_15603_1	MER0337792_S41A	PYR38889.1 S41 family peptidase	Acidobacteria bacterium	Acidobacteria		S
H2_Bulk_35_scaffold_15612_1	MER0236258_S08A	EJD39958.1 peptidase 1	Auricularia subglabra TFB-10046 SS5	Basidiomycota	Agaricomycetes	S
H2_Bulk_35_scaffold_15663_1	MER0183845_S01C	WP_092645467.1 trypsin-like serine protease	Rhizobiales bacterium GAS113	Proteobacteria	Alphaproteobacteria	S
H2_Bulk_35_scaffold_15794_1	MER0065537_M48C	PYS39933.1 peptidase M48	Acidobacteria bacterium	Acidobacteria		M
H2_Bulk_35_scaffold_15855_2	MER0461881_C82A	WP_074274024.1 L,D-transpeptidase	Bradyrhizobium erythrophlei	Proteobacteria	Alphaproteobacteria	C
H2_Bulk_35_scaffold_16065_1	MER0127791_S53	WP_114847228.1 peptidase S53	Dyella sp. L4-6	Proteobacteria	Gammaproteobacteria	S
H2_Bulk_35_scaffold_16453_1	MER0337258_S41A	PLX37879.1 peptidase S41	Rhizobiales bacterium	Proteobacteria	Alphaproteobacteria	S
H2_Bulk_35_scaffold_16459_1	MER0374137_M42	WP_119677819.1 M42 family peptidase	Indioceanicola profundi	Proteobacteria	Alphaproteobacteria	M
H2_Bulk_35_scaffold_16651_1	MER0964484_S01B	CDM64882.1 trypsin-like serine protease with C-terminal PDZ domain	Pyrinomonas methylaliphatogenes	Acidobacteria	Blastocatellia	S
H2_Bulk_35_scaffold_16741_1	MER1056526_S41A	WP_108520580.1 S41 family peptidase	Bradyrhizobium algeriense	Proteobacteria	Alphaproteobacteria	S
H2_Bulk_35_scaffold_17012_1	MER0065537_M48C	PYT28052.1 peptidase M48	Acidobacteria bacterium	Acidobacteria		M
H2_Bulk_35_scaffold_17278_1	MER0895195_C56	RIK40029.1 protease	Chloroflexi bacterium	Chloroflexi		C
H2_Bulk_35_scaffold_17427_1	MER0962725_S01C	OJW21487.1 serine protease	Planctomycetales bacterium 71-10	Planctomycetes	Planctomycetia	S
H2_Bulk_35_scaffold_18425_1	MER0337274_S41A	WP_047563927.1 S41 family peptidase	Mesorhizobium sp. F7	Proteobacteria	Alphaproteobacteria	S
H2_Bulk_35_scaffold_18531_1	MER0283846_S16	AMN42277.1 ATP-dependent protease LA	Rhodoplanes sp. Z2-YC6860	Proteobacteria	Alphaproteobacteria	S
H2_Bulk_35_scaffold_18638_2	MER0895195_C56	RIK40029.1 protease	Chloroflexi bacterium	Chloroflexi		C
H2_Bulk_35_scaffold_18744_1	MER0034003_S09B	OAI45853.1 peptidase	Planctomycetaceae bacterium SCGC AG-212-F19	Planctomycetes	Planctomycetia	S
H2_Bulk_35_scaffold_18867_1	MER0129226_S08A	ALI34875.1 Alkaline protease precursor	Candidatus Nitrosocosmicus oleophilus	Thaumarchaeota	Nitrososphaeria	S
H2_Bulk_35_scaffold_19070_3	MER0889328_M48C	OQY83418.1 peptidase M48 Ste24p	Anaerolineae bacterium UTCFX5	Chloroflexi	Anaerolineae	M
H2_Bulk_35_scaffold_19087_1	MER0065537_M48C	AUN37203.1 peptidase M48 Ste24p	uncultured bacterium			M
H2_Bulk_35_scaffold_19764_2	MER1015132_S14	WP_027299898.1 ATP-dependent Clp protease proteolytic subunit	Rhodospirillales bacterium URHD0088	Proteobacteria	Alphaproteobacteria	S
H2_Bulk_35_scaffold_19848_2	MER0461750_C82B	WP_079565892.1 L,D-transpeptidase	Bradyrhizobium erythrophlei	Proteobacteria	Alphaproteobacteria	C
H2_Bulk_35_scaffold_19945_2	MER0301592_S49B	OAI52529.1 peptidase S49	Betaproteobacteria bacterium SCGC AG-212-J23	Proteobacteria	Betaproteobacteria	S
H2_Bulk_35_scaffold_20422_2	MER1014656_S49C	WP_085932852.1 ATP-dependent Clp protease proteolytic subunit	Enhydrobacter aerosaccus	Proteobacteria	Alphaproteobacteria	S
H2_Bulk_35_scaffold_20500_2	MER0895195_C56	RIK40029.1 protease	Chloroflexi bacterium	Chloroflexi		C
H2_Bulk_35_scaffold_21883_1	MER0133090_S53	WP_026096198.1 peptidase S8	Ideonella sp. B508-1	Proteobacteria	Betaproteobacteria	S
H2_Bulk_35_scaffold_22099_1	MER0088776_M24A	SNR98480.1 methionine aminopeptidase, type I	Geodermatophilus pulveris	Actinobacteria	Actinobacteria	M
H2_Bulk_35_scaffold_22257_2	MER0397169_S26A	PYS98328.1 signal peptidase I	Acidobacteria bacterium	Acidobacteria		S
H2_Bulk_35_scaffold_22519_1	MER0105103_S49B	OFW08282.1 signal peptide peptidase SppA	Acidobacteria bacterium RIFCSPLOWO2_02_FULL_67_36	Acidobacteria		S
H2_Bulk_35_scaffold_22646_1	MER0389085_M23B	PYQ70204.1 M23 family peptidase	Acidobacteria bacterium	Acidobacteria		M
H2_Bulk_35_scaffold_22967_1	MER0062937_S08A	ACX43954.1 cysteine protease 1	Brachiaria hybrid cultivar	Streptophyta	Magnoliopsida	S
H2_Bulk_35_scaffold_23337_1	MER0014747_M14A	AIF85276.1 putative carboxypeptidase	Candidatus Nitrososphaera evergladensis SR1	Thaumarchaeota	Nitrososphaeria	M
H2_Bulk_35_scaffold_23690_2	MER0125509_M24B	PYX49340.1 aminopeptidase P family protein	Acidobacteria bacterium	Acidobacteria		M
H2_Bulk_35_scaffold_23799_1	MER0889328_M48C	RIK41101.1 peptidase M48 Ste24p	Chloroflexi bacterium	Chloroflexi		M
H2_Bulk_35_scaffold_2404_1	MER0220601_M04	WP_043726965.1 zinc metalloprotease	Kutzneria sp. 744	Actinobacteria	Actinobacteria	M
H2_Bulk_35_scaffold_25652_1	MER0134401_M23B	KJB92844.1 metallopeptidase	Skermanella aerolata KACC 11604	Proteobacteria	Alphaproteobacteria	M
H2_Bulk_35_scaffold_25712_1	MER0337211_S41A	WP_018459850.1 MULTISPECIES: S41 family peptidase	Bradyrhizobium	Proteobacteria	Alphaproteobacteria	S
H2_Bulk_35_scaffold_26021_1	MER0174456_S09B	PYR79777.1 S9 family peptidase	Acidobacteria bacterium	Acidobacteria		S
H2_Bulk_35_scaffold_26763_1	MER0040037_S01A	WP_108076544.1 serine protease	Vitiosangium sp. GDMCC 1.1324	Proteobacteria	Deltaproteobacteria	S
H2_Bulk_35_scaffold_26830_1	MER0250779_M01	ALI37409.1 Aminopeptidase N	Candidatus Nitrosocosmicus oleophilus	Thaumarchaeota	Nitrososphaeria	M
H2_Bulk_35_scaffold_26879_1	MER0088353_S01C	GAK45170.1 protease Do	Tepidicaulis marinus	Proteobacteria	Alphaproteobacteria	S
H2_Bulk_35_scaffold_26954_1	MER0461723_C82B	WP_028349301.1 L,D-transpeptidase	Bradyrhizobium elkanii	Proteobacteria	Alphaproteobacteria	C
H2_Bulk_35_scaffold_27095_2	MER0088776_M24A	WP_113828756.1 type I methionyl aminopeptidase	Blastococcus sp. TF02A-30	Actinobacteria	Actinobacteria	M
H2_Bulk_35_scaffold_27158_1	MER0054791_S01C	OGA47342.1 peptidase	Betaproteobacteria bacterium RIFCSPLOWO2_12_FULL_62_58	Proteobacteria	Betaproteobacteria	S
H2_Bulk_35_scaffold_27643_1	MER0364071_C01A	ACX43954.1 cysteine protease 1	Brachiaria hybrid cultivar	Streptophyta	Magnoliopsida	C
H2_Bulk_35_scaffold_2776_1	MER0049150_S08A	WP_121228405.1 S8 family peptidase	Saccharothrix variisporea	Actinobacteria	Actinobacteria	S
H2_Bulk_35_scaffold_2776_2	MER0968208_S08A	WP_030969434.1 S8 family peptidase	Streptomyces sp. NRRL S-1824	Actinobacteria	Actinobacteria	S
H2_Bulk_35_scaffold_3209_1	MER0042310_M41	CUU00536.1 membrane protease FtsH catalytic subunit	Armatimonadetes bacterium GBS	Armatimonadetes		M
H2_Bulk_35_scaffold_3583_1	MER0134475_S01C	PYX76428.1 peptidase S1	Acidobacteria bacterium	Acidobacteria		S
H2_Bulk_35_scaffold_4187_1	MER0035435_M06	WP_033360547.1 M6 family metalloprotease domain-containing protein	Dactylosporangium aurantiacum	Actinobacteria	Actinobacteria	M
H2_Bulk_35_scaffold_4213_2	MER0050195_M20F	OLC71540.1 dipeptidase	Deltaproteobacteria bacterium 13_1_40CM_4_68_19	Proteobacteria	Deltaproteobacteria	M
H2_Bulk_35_scaffold_4329_3	MER0461723_C82B	WP_008960438.1 L,D-transpeptidase	Bradyrhizobium sp. STM 3809	Proteobacteria	Alphaproteobacteria	C
H2_Bulk_35_scaffold_5095_1	MER0250521_S01C	OLB72848.1 serine peptidase	Alphaproteobacteria bacterium 13_2_20CM_2_64_7	Proteobacteria	Alphaproteobacteria	S
H2_Bulk_35_scaffold_5253_1	MER0129226_S08A	ALI34875.1 Alkaline protease precursor	Candidatus Nitrosocosmicus oleophilus	Thaumarchaeota	Nitrososphaeria	S
H2_Bulk_35_scaffold_5309_1	MER0407412_S01C	OLB72848.1 serine peptidase	Alphaproteobacteria bacterium 13_2_20CM_2_64_7	Proteobacteria	Alphaproteobacteria	S
H2_Bulk_35_scaffold_5981_2	MER0892635_M50B	PYX69115.1 RIP metalloprotease RseP	Acidobacteria bacterium	Acidobacteria		M
H2_Bulk_35_scaffold_6645_1	MER0220601_M04	WP_027346267.1 zinc metalloprotease	Hamadaea tsunoensis	Actinobacteria	Actinobacteria	M
H2_Bulk_35_scaffold_7132_2	MER0306991_T02	PYP85048.1 peptidase T	Acidobacteriia bacterium AA117	Acidobacteria	Acidobacteriia	T
H2_Bulk_35_scaffold_7159_2	MER0088776_M24A	SDY34225.1 methionyl aminopeptidase	Geodermatophilus africanus	Actinobacteria	Actinobacteria	M
H2_Bulk_35_scaffold_7170_1	MER0085310_S01C	WP_083857591.1 trypsin-like serine protease	Caldilinea aerophila			S
H2_Bulk_35_scaffold_7301_1	MER0188174_M57	WP_108071516.1 protease	Vitiosangium sp. GDMCC 1.1324	Proteobacteria	Deltaproteobacteria	M
H2_Bulk_35_scaffold_7301_2	MER0188174_M57	WP_120624623.1 protease	Corallococcus sp. CA040B			M
H2_Bulk_35_scaffold_8321_1	MER0251461_C82A	SEQ95433.1 Lipoprotein-anchoring transpeptidase ErfK/SrfK	Friedmanniella flava	Actinobacteria	Actinobacteria	C
H2_Bulk_35_scaffold_8514_2	MER0178978_M04	WP_008967647.1 peptidase M4 family protein	Bradyrhizobium sp. STM 3843	Proteobacteria	Alphaproteobacteria	M
H2_Bulk_35_scaffold_8546_1	MER0129226_S08A	ALI34875.1 Alkaline protease precursor	Candidatus Nitrosocosmicus oleophilus	Thaumarchaeota	Nitrososphaeria	S
H2_Bulk_35_scaffold_8747_2	MER0088776_M24A	SNR49710.1 methionyl aminopeptidase	Blastococcus sp. DSM 44272	Actinobacteria	Actinobacteria	M
H2_Bulk_35_scaffold_8777_1	MER0072127_S41A	WP_008967521.1 S41 family peptidase	Bradyrhizobium sp. STM 3843	Proteobacteria	Alphaproteobacteria	S
H2_Bulk_35_scaffold_8793_1	MER0065564_M28D	PYP90653.1 peptidase M28	Acidobacteriia bacterium AA117	Acidobacteria	Acidobacteriia	M
H2_Bulk_35_scaffold_8870_1	MER0962725_S01C	OJW21487.1 serine protease	Planctomycetales bacterium 71-10	Planctomycetes	Planctomycetia	S
H2_Bulk_35_scaffold_9241_1	MER0063226_S08A	EQC43626.1 peptidase, S8/S53 family	Bacteriovorax sp. BSW11_IV	Proteobacteria	Oligoflexia	S
H2_Bulk_35_scaffold_9769_2	MER0964484_S01B	PYT03229.1 serine protease	Acidobacteria bacterium	Acidobacteria		S
H2_Bulk_36_scaffold_10033_1	MER1048146_S26A	PYP42159.1 signal peptidase I	Gemmatimonadetes bacterium	Gemmatimonadetes		S
H2_Bulk_36_scaffold_10328_1	MER0071433_S01X	WP_040859577.1 trypsin-like serine protease	Nocardia niigatensis	Actinobacteria	Actinobacteria	S
H2_Bulk_36_scaffold_10439_1	MER0243443_S08A	WP_014740525.1 peptidase S8 and S53 subtilisin kexin sedolisin	Modestobacter marinus	Actinobacteria	Actinobacteria	S
H2_Bulk_36_scaffold_10628_2	MER0327741_S01C	KJB92197.1 serine protease	Skermanella aerolata KACC 11604	Proteobacteria	Alphaproteobacteria	S
H2_Bulk_36_scaffold_10720_1	MER0137332_U62	WP_044429703.1 metalloprotease TldD	Skermanella aerolata	Proteobacteria	Alphaproteobacteria	U
H2_Bulk_36_scaffold_11103_1	MER0741683_C82A	WP_079605595.1 L,D-transpeptidase	Bradyrhizobium erythrophlei	Proteobacteria	Alphaproteobacteria	C
H2_Bulk_36_scaffold_11126_1	MER0246861_S26A	RME44296.1 signal peptidase I	Chloroflexi bacterium	Chloroflexi		S
H2_Bulk_36_scaffold_11582_1	MER0389753_M23B	WP_078698665.1 M23 family metallopeptidase	Aeromicrobium choanae	Actinobacteria	Actinobacteria	M
H2_Bulk_36_scaffold_11782_1	MER0035435_M06	WP_111768526.1 M6 family metalloprotease domain-containing protein	Nakamurella sp. 12Sc4-1	Actinobacteria	Actinobacteria	M
H2_Bulk_36_scaffold_11812_1	MER0187330_M16B	OLC18375.1 peptidase M16	Deltaproteobacteria bacterium 13_1_40CM_68_24	Proteobacteria	Deltaproteobacteria	M
H2_Bulk_36_scaffold_11834_1	MER0221047_P01	WP_012525463.1 S58 family peptidase	Anaeromyxobacter sp. K	Proteobacteria	Deltaproteobacteria	P
H2_Bulk_36_scaffold_12052_1	MER0065525_S09A	PYU13808.1 oligopeptidase B, partial	Acidobacteria bacterium	Acidobacteria		S
H2_Bulk_36_scaffold_12206_1	MER0407412_S01C	OLB72848.1 serine peptidase	Alphaproteobacteria bacterium 13_2_20CM_2_64_7	Proteobacteria	Alphaproteobacteria	S
H2_Bulk_36_scaffold_12297_1	MER0217816_S01B	WP_020472857.1 serine protease	Zavarzinella formosa	Planctomycetes	Planctomycetia	S
H2_Bulk_36_scaffold_12333_1	MER0993977_S09A	WP_083682161.1 S9 family peptidase	Archangium sp. Cb G35	Proteobacteria	Deltaproteobacteria	S
H2_Bulk_36_scaffold_12365_1	MER0035435_M06	WP_033360547.1 M6 family metalloprotease domain-containing protein	Dactylosporangium aurantiacum	Actinobacteria	Actinobacteria	M
H2_Bulk_36_scaffold_12618_1	MER0231870_M30	WP_121194208.1 peptidase M6	Motilibacter peucedani	Actinobacteria	Actinobacteria	M
H2_Bulk_36_scaffold_12807_1	MER0040126_S08A	PYR41048.1 serine protease	Acidobacteria bacterium	Acidobacteria		S
H2_Bulk_36_scaffold_13041_2	MER0391993_M16A	OGO55961.1 peptidase M16	Chloroflexi bacterium RBG_16_72_14	Chloroflexi		M
H2_Bulk_36_scaffold_13123_1	MER0000265_S01D	WP_050411969.1 trypsin-like serine protease	Massilia sp. NR 4-1	Proteobacteria	Betaproteobacteria	S
H2_Bulk_36_scaffold_13498_2	MER0964484_S01B	ALI36300.1 Putative serine protease HhoA precursor	Candidatus Nitrosocosmicus oleophilus	Thaumarchaeota	Nitrososphaeria	S
H2_Bulk_36_scaffold_13643_1	MER0130102_C82A	WP_116782017.1 murein L,D-transpeptidase	Anaerolineales bacterium			C
H2_Bulk_36_scaffold_13795_1	MER0464052_C82B	WP_074825499.1 MULTISPECIES: L,D-transpeptidase	Bradyrhizobium	Proteobacteria	Alphaproteobacteria	C
H2_Bulk_36_scaffold_13945_2	MER0113297_M13	OLB12866.1 peptidase M13	Gammaproteobacteria bacterium 13_2_20CM_66_19	Proteobacteria	Gammaproteobacteria	M
H2_Bulk_36_scaffold_14225_1	MER0234924_C01A	KFO68574.1 cysteine protease	Smithella sp. SCADC	Proteobacteria	Deltaproteobacteria	C
H2_Bulk_36_scaffold_14317_1	MER0491511_S14	WP_077012984.1 ATP-dependent Clp protease proteolytic subunit	Kribbella sp. ALI-6-A	Actinobacteria	Actinobacteria	S
H2_Bulk_36_scaffold_1447_1	MER0130341_S41A	WP_074306459.1 tail-specific protease	Singulisphaera sp. GP187	Planctomycetes	Planctomycetia	S
H2_Bulk_36_scaffold_14518_1	MER0742422_C82A	WP_052830762.1 L,D-transpeptidase	Skermanella aerolata	Proteobacteria	Alphaproteobacteria	C
H2_Bulk_36_scaffold_14873_1	MER0101310_C01B	WP_112246243.1 aminopeptidase	Kribbella sp. NEAU-SW521	Actinobacteria	Actinobacteria	C
H2_Bulk_36_scaffold_14922_1	MER0497366_M04	WP_020512295.1 M4 family peptidase	Actinoplanes globisporus			M
H2_Bulk_36_scaffold_15222_2	MER0741683_C82A	WP_100385584.1 L,D-transpeptidase	Afipia broomeae	Proteobacteria	Alphaproteobacteria	C
H2_Bulk_36_scaffold_15264_1	MER0220261_S53	PYJ19048.1 serine protease	Verrucomicrobia bacterium	Verrucomicrobia		S
H2_Bulk_36_scaffold_15522_1	MER0235032_U62	WP_044429703.1 metalloprotease TldD	Skermanella aerolata	Proteobacteria	Alphaproteobacteria	U
H2_Bulk_36_scaffold_16811_1	MER0204320_S09D	PYR15713.1 prolyl oligopeptidase	Acidobacteria bacterium	Acidobacteria		S
H2_Bulk_36_scaffold_2327_2	MER0134577_S01A	WP_052831167.1 trypsin-like serine protease	Skermanella aerolata			S
H2_Bulk_36_scaffold_2595_1	MER0220601_M04	WP_027346267.1 zinc metalloprotease	Hamadaea tsunoensis	Actinobacteria	Actinobacteria	M
H2_Bulk_36_scaffold_2661_2	MER0178978_M04	WP_123489245.1 peptidase M4 family protein	Granulicella sp. GAS466	Acidobacteria	Acidobacteriia	M
H2_Bulk_36_scaffold_3074_1	MER0337274_S41A	WP_047563927.1 S41 family peptidase	Mesorhizobium sp. F7	Proteobacteria	Alphaproteobacteria	S
H2_Bulk_36_scaffold_3116_2	MER0125225_C01A	WP_037920577.1 peptidase C1	Streptomyces sp. PCS3-D2	Actinobacteria	Actinobacteria	C
H2_Bulk_36_scaffold_3167_1	MER0178978_M04	WP_096604124.1 M4 family peptidase	Calothrix sp. NIES-2100	Cyanobacteria		M
H2_Bulk_36_scaffold_3812_2	MER0348838_M48B	WP_090852469.1 zinc metalloprotease HtpX	Nocardioides lianchengensis	Actinobacteria	Actinobacteria	M
H2_Bulk_36_scaffold_3830_1	MER0235882_S41A	PYQ63155.1 S41 family peptidase	Acidobacteria bacterium	Acidobacteria		S
H2_Bulk_36_scaffold_419_1	MER0231769_M14A	WP_108492223.1 zinc carboxypeptidase	Promicromonospora sp. AC04	Actinobacteria	Actinobacteria	M
H2_Bulk_36_scaffold_46253_2	MER0096497_M04	WP_081682716.1 M4 family peptidase	Marmoricola sp. URHB0036	Actinobacteria	Actinobacteria	M
H2_Bulk_36_scaffold_47988_1	MER0408315_S01C	WP_015249673.1 trypsin-like serine protease	Singulisphaera acidiphila	Planctomycetes	Planctomycetia	S
H2_Bulk_36_scaffold_5000_1	MER0337755_S41A	WP_027101110.1 S41 family peptidase	Comamonadaceae bacterium URHA0028	Proteobacteria	Betaproteobacteria	S
H2_Bulk_36_scaffold_5008_1	MER0408245_S01C	OLB70704.1 serine protease	Alphaproteobacteria bacterium 13_2_20CM_2_64_7	Proteobacteria	Alphaproteobacteria	S
H2_Bulk_36_scaffold_5079_1	MER0088231_M06	WP_062523060.1 M6 family metalloprotease domain-containing protein	Lysinimicrobium luteum	Actinobacteria	Actinobacteria	M
H2_Bulk_36_scaffold_5162_1	MER0337387_S41A	WP_027300404.1 S41 family peptidase	Rhodospirillales bacterium URHD0088	Proteobacteria	Alphaproteobacteria	S
H2_Bulk_36_scaffold_5395_1	MER0130551_S09X	PYR94302.1 S9 family peptidase	Acidobacteria bacterium	Acidobacteria		S
H2_Bulk_36_scaffold_5411_2	MER0236337_M14A	WP_125807803.1 carboxypeptidase	Actinoplanes sp. ATCC 53533	Actinobacteria	Actinobacteria	M
H2_Bulk_36_scaffold_6254_1	MER0962725_S01C	OJW21487.1 serine protease	Planctomycetales bacterium 71-10	Planctomycetes	Planctomycetia	S
H2_Bulk_36_scaffold_6365_1	MER0160605_S09C	WP_010044468.1 S9 family peptidase	Gemmata obscuriglobus	Planctomycetes	Planctomycetia	S
H2_Bulk_36_scaffold_6557_1	MER0133019_S53	WP_012786112.1 protease	Catenulispora acidiphila	Actinobacteria	Actinobacteria	S
H2_Bulk_36_scaffold_7186_1	MER0121115_C82B	WP_046864720.1 L,D-transpeptidase	Microvirga massiliensis	Proteobacteria	Alphaproteobacteria	C
H2_Bulk_36_scaffold_7297_1	MER0222593_M06	WP_120572057.1 M6 family metalloprotease domain-containing protein	Micromonospora tulbaghiae			M
H2_Bulk_36_scaffold_7382_1	MER0088776_M24A	WP_012829082.1 type I methionyl aminopeptidase	Haliangium ochraceum	Proteobacteria	Deltaproteobacteria	M
H2_Bulk_36_scaffold_7416_1	MER0144190_S53	PYS78168.1 peptidase S53 propeptide	Acidobacteria bacterium	Acidobacteria		S
H2_Bulk_36_scaffold_77405_1	MER0070818_C01A	OLC26960.1 peptidase C1	Chloroflexi bacterium 13_1_40CM_65_17	Chloroflexi		C
H2_Bulk_36_scaffold_7801_1	MER0187506_S46	OLD45559.1 serine protease	Chloroflexi bacterium 13_1_40CM_2_68_14	Chloroflexi		S
H2_Bulk_36_scaffold_7996_1	MER0063106_S01C	WP_020468386.1 serine protease	Zavarzinella formosa	Planctomycetes	Planctomycetia	S
H2_Bulk_36_scaffold_8149_1	MER0408559_S01C	WP_020472858.1 serine protease	Zavarzinella formosa	Planctomycetes	Planctomycetia	S
H2_Bulk_36_scaffold_8276_2	MER0428209_C01A	WP_090480403.1 peptidase	Nakamurella panacisegetis	Actinobacteria	Actinobacteria	C
H2_Bulk_36_scaffold_8281_1	MER0489411_S09C	WP_044433754.1 S9 family peptidase	Skermanella aerolata	Proteobacteria	Alphaproteobacteria	S
H2_Bulk_36_scaffold_8305_1	MER0812384_M01	WP_056009023.1 M1 family peptidase	Frateuria sp. Soil773	Proteobacteria	Gammaproteobacteria	M
H2_Bulk_36_scaffold_8540_2	MER0491432_S14	OGO58424.1 ATP-dependent Clp protease proteolytic subunit	Chloroflexi bacterium RBG_16_69_14	Chloroflexi		S
H2_Bulk_36_scaffold_8815_1	MER0239579_S41A	WP_076343622.1 tail-specific protease	Paludisphaera borealis	Planctomycetes	Planctomycetia	S
H2_Bulk_36_scaffold_9194_2	MER0461723_C82B	WP_057854547.1 L,D-transpeptidase	Bradyrhizobium valentinum	Proteobacteria	Alphaproteobacteria	C
H2_Bulk_36_scaffold_9624_1	MER0131543_S08A	WP_052387044.1 serine protease	Dactylosporangium aurantiacum			S
H2_Bulk_36_scaffold_9659_1	MER0075577_M01	WP_120058772.1 M1 family peptidase	Nocardioides sp. K1W22B-1	Actinobacteria	Actinobacteria	M
H2_Bulk_Litter_10_scaffold_10168_1	MER0079481_S10	XP_004342296.1 carboxypeptidase Ylike protein	Acanthamoeba castellanii str. Neff	Discosea		S
H2_Bulk_Litter_10_scaffold_11000_1	MER0175602_M28A	RPA75986.1 putative aminopeptidase Y	Ascobolus immersus RN42	Ascomycota	Pezizomycetes	M
H2_Bulk_Litter_10_scaffold_11130_1	MER0088758_S01E	WP_075134390.1 S1 family peptidase	Actinophytocola xinjiangensis	Actinobacteria	Actinobacteria	S
H2_Bulk_Litter_10_scaffold_11219_1	MER1014656_S49C	WP_097653083.1 ATP-dependent Clp protease proteolytic subunit	Candidatus Chloroploca asiatica	Chloroflexi	Chloroflexia	S
H2_Bulk_Litter_10_scaffold_11832_1	MER0499335_S08A	PRZ12242.1 subtilisin family serine protease	Laceyella sediminis	Firmicutes	Bacilli	S
H2_Bulk_Litter_10_scaffold_11934_1	MER1056526_S41A	WP_108520580.1 S41 family peptidase	Bradyrhizobium algeriense	Proteobacteria	Alphaproteobacteria	S
H2_Bulk_Litter_10_scaffold_11955_1	MER0065667_M13	PYP93292.1 M13 family peptidase	Acidobacteriia bacterium AA117	Acidobacteria	Acidobacteriia	M
H2_Bulk_Litter_10_scaffold_1221_1	MER0133974_S01B	OCK98250.1 trypsin-like serine protease	Cenococcum geophilum 1.58	Ascomycota	Dothideomycetes	S
H2_Bulk_Litter_10_scaffold_1231_2	MER0072554_M17	ALI36169.1 Cytosol aminopeptidase	Candidatus Nitrosocosmicus oleophilus	Thaumarchaeota	Nitrososphaeria	M
H2_Bulk_Litter_10_scaffold_12657_1	MER0722733_C60A	KPV54001.1 peptidase C60	Kouleothrix aurantiaca	Chloroflexi	Chloroflexia	C
H2_Bulk_Litter_10_scaffold_13249_2	MER0068584_M79	WP_008475415.1 CPBP family intramembrane metalloprotease	Nitrolancea hollandica			M
H2_Bulk_Litter_10_scaffold_13930_1	MER0962725_S01C	OJW21487.1 serine protease	Planctomycetales bacterium 71-10	Planctomycetes	Planctomycetia	S
H2_Bulk_Litter_10_scaffold_14315_1	MER0965778_S01B	ALI37324.1 Putative serine protease HtrA	Candidatus Nitrosocosmicus oleophilus	Thaumarchaeota	Nitrososphaeria	S
H2_Bulk_Litter_10_scaffold_1494_3	MER0327727_S01C	OOO00877.1 putative serine protease HhoB	Chromatiales bacterium USCg_Taylor	Proteobacteria	Gammaproteobacteria	S
H2_Bulk_Litter_10_scaffold_1537_2	MER0065989_S08X	WP_059435859.1 peptidase	Anaeromyxobacter sp. PSR-1	Proteobacteria	Deltaproteobacteria	S
H2_Bulk_Litter_10_scaffold_15500_1	MER0823998_M06	WP_073228231.1 M6 family metalloprotease domain-containing protein	Fibrobacter sp. UWEL	Fibrobacteres	Fibrobacteria	M
H2_Bulk_Litter_10_scaffold_1562_2	MER0504032_S08X	WP_116809172.1 peptidase S53	Steroidobacter cummioxidans			S
H2_Bulk_Litter_10_scaffold_1664_1	MER0216396_S01X	WP_074958266.1 trypsin-like serine protease	Myxococcus fulvus	Proteobacteria	Deltaproteobacteria	S
H2_Bulk_Litter_10_scaffold_16927_1	MER0086007_S08A	WP_084557964.1 peptidase S8	Hamadaea tsunoensis	Actinobacteria	Actinobacteria	S
H2_Bulk_Litter_10_scaffold_1781_2	MER0198536_M02	RPI18197.1 peptidase	Acidobacteriales bacterium	Acidobacteria	Acidobacteriia	M
H2_Bulk_Litter_10_scaffold_18195_1	MER0115693_S53	WP_100488422.1 peptidase S53	Sporolactobacillus pectinivorans	Firmicutes	Bacilli	S
H2_Bulk_Litter_10_scaffold_18845_2	MER0251672_M48C	WP_120577265.1 peptidase M48	Corallococcus sp. CA041A	Proteobacteria	Deltaproteobacteria	M
H2_Bulk_Litter_10_scaffold_22584_2	MER0178978_M04	WP_082001176.1 M4 family peptidase	Methylibium sp. CF059	Proteobacteria	Betaproteobacteria	M
H2_Bulk_Litter_10_scaffold_2308_3	MER0295748_M48A	RPH63518.1 M48 family peptidase	Acidobacteria bacterium	Acidobacteria		M
H2_Bulk_Litter_10_scaffold_2752_1	MER0000325_S08A	ACM42424.1 subtilisin serine protease	Chaetomium globosum	Ascomycota	Sordariomycetes	S
H2_Bulk_Litter_10_scaffold_4098_1	MER0497521_M06	WP_052386584.1 peptidase M6 immune inhibitor A	Dactylosporangium aurantiacum			M
H2_Bulk_Litter_10_scaffold_4103_1	MER0072102_M06	WP_092056850.1 M6 family metalloprotease domain-containing protein	Desulfuromonas acetexigens	Proteobacteria	Deltaproteobacteria	M
H2_Bulk_Litter_10_scaffold_449_1	MER0179863_M24B	RMH41693.1 Xaa-Pro aminopeptidase	Deltaproteobacteria bacterium	Proteobacteria	Deltaproteobacteria	M
H2_Bulk_Litter_10_scaffold_4557_1	MER0250779_M01	ALI37409.1 Aminopeptidase N	Candidatus Nitrosocosmicus oleophilus	Thaumarchaeota	Nitrososphaeria	M
H2_Bulk_Litter_10_scaffold_4634_1	MER0000325_S08A	RPA83320.1 autophagic serine protease Alp2	Ascobolus immersus RN42	Ascomycota	Pezizomycetes	S
H2_Bulk_Litter_10_scaffold_4671_1	MER0239987_S01A	WP_097531079.1 trypsin-like serine protease	Tannerella forsythia	Bacteroidetes	Bacteroidia	S
H2_Bulk_Litter_10_scaffold_5793_1	MER0408245_S01C	OLB70704.1 serine protease	Alphaproteobacteria bacterium 13_2_20CM_2_64_7	Proteobacteria	Alphaproteobacteria	S
H2_Bulk_Litter_10_scaffold_6108_1	MER0114401_S08B	KXK56527.1 carboxypeptidase	Chlorobi bacterium OLB7	Chlorobi		S
H2_Bulk_Litter_10_scaffold_6290_1	MER0251461_C82A	SEQ95433.1 Lipoprotein-anchoring transpeptidase ErfK/SrfK	Friedmanniella flava	Actinobacteria	Actinobacteria	C
H2_Bulk_Litter_10_scaffold_63_5	MER0052410_M48C	EAU69256.1 peptidase, M48 family	Stigmatella aurantiaca DW4/3-1	Proteobacteria	Deltaproteobacteria	M
H2_Bulk_Litter_10_scaffold_6327_1	MER0129226_S08A	PWU82664.1 peptidase S8	Thaumarchaeota archaeon	Thaumarchaeota		S
H2_Bulk_Litter_10_scaffold_651_3	MER0082576_M17	WP_121781295.1 leucyl aminopeptidase	Corallococcus sp. AB032C	Proteobacteria	Deltaproteobacteria	M
H2_Bulk_Litter_10_scaffold_6570_1	MER0978530_S08A	WP_114797225.1 peptidase S8 and S53 subtilisin kexin sedolisin	Gaiella occulta	Actinobacteria	Rubrobacteria	S
H2_Bulk_Litter_10_scaffold_6653_1	MER0407851_S01C	ALI36470.1 Putative serine protease HhoA precursor	Candidatus Nitrosocosmicus oleophilus	Thaumarchaeota	Nitrososphaeria	S
H2_Bulk_Litter_10_scaffold_68_8	MER0250613_S54	OGQ47345.1 rhomboid family intramembrane serine protease	Deltaproteobacteria bacterium RIFCSPLOWO2_02_44_9	Proteobacteria	Deltaproteobacteria	S
H2_Bulk_Litter_10_scaffold_7079_2	MER1014240_S14	WP_094927949.1 ATP-dependent Clp protease proteolytic subunit	Pseudonocardia sp. MH-G8	Actinobacteria	Actinobacteria	S
H2_Bulk_Litter_10_scaffold_7211_2	MER0301495_S01D	WP_081167255.1 serine protease	Niastella populi	Bacteroidetes	Chitinophagia	S
H2_Bulk_Litter_10_scaffold_7381_1	MER0337316_S41A	WP_027567126.1 S41 family peptidase	Bradyrhizobium sp. URHA0013	Proteobacteria	Alphaproteobacteria	S
H2_Bulk_Litter_10_scaffold_8098_1	MER0337173_S41A	WP_091133394.1 S41 family peptidase	Microvirga guangxiensis	Proteobacteria	Alphaproteobacteria	S
H2_Bulk_Litter_10_scaffold_9190_1	MER0082875_S08A	SHN02136.1 serine protease	Rhizobacter sp. OV335	Proteobacteria	Betaproteobacteria	S
H2_Bulk_Litter_10_scaffold_9615_1	MER0742725_C82A	PZN27114.1 L,D-transpeptidase	Proteobacteria bacterium	Proteobacteria		C
H2_Bulk_Litter_11_10056_2	MER0176697_U62	WP_073218767.1 metalloprotease TldD	Massilia sp. CF038	Proteobacteria	Betaproteobacteria	U
H2_Bulk_Litter_11_10558_1	MER0040518_S49B	WP_078034157.1 S49 family peptidase	Massilia sp. KIM	Proteobacteria	Betaproteobacteria	S
H2_Bulk_Litter_11_10578_1	MER0065537_M48C	PYS72208.1 peptidase M48	Acidobacteria bacterium	Acidobacteria		M
H2_Bulk_Litter_11_1064_4	MER0017399_S08A	WP_009629935.1 subtilisin-like serine protease	Synechocystis sp. PCC 7509	Cyanobacteria		S
H2_Bulk_Litter_11_11296_1	MER0178978_M04	WP_026086622.1 peptidase M4 family protein	Fischerella muscicola	Cyanobacteria		M
H2_Bulk_Litter_11_11861_1	MER0962725_S01C	OJW21487.1 serine protease	Planctomycetales bacterium 71-10	Planctomycetes	Planctomycetia	S
H2_Bulk_Litter_11_12496_1	MER0962725_S01C	OJW21487.1 serine protease	Planctomycetales bacterium 71-10	Planctomycetes	Planctomycetia	S
H2_Bulk_Litter_11_13288_1	MER0156159_M28A	WP_086572758.1 M28 family peptidase	Streptosporangium minutum	Actinobacteria	Actinobacteria	M
H2_Bulk_Litter_11_13393_1	MER0130179_M08	WP_014740537.1 peptidase	Modestobacter marinus	Actinobacteria	Actinobacteria	M
H2_Bulk_Litter_11_1379_2	MER0300815_M41	WP_078032122.1 ATP-dependent metallopeptidase FtsH/Yme1/Tma family protein	Massilia sp. KIM	Proteobacteria	Betaproteobacteria	M
H2_Bulk_Litter_11_14144_1	MER0240812_S09B	PYR91216.1 peptidase	Acidobacteria bacterium	Acidobacteria		S
H2_Bulk_Litter_11_14257_1	MER0075495_S01C	OGA22530.1 peptidase	Betaproteobacteria bacterium RIFCSPLOWO2_02_FULL_65_24	Proteobacteria	Betaproteobacteria	S
H2_Bulk_Litter_11_1478_1	MER0387260_M23B	WP_020655846.1 M23 family metallopeptidase	Massilia niastensis	Proteobacteria	Betaproteobacteria	M
H2_Bulk_Litter_11_14859_1	MER0884696_M48A	WP_007591606.1 M48 family peptidase	Bradyrhizobium sp. WSM1253	Proteobacteria	Alphaproteobacteria	M
H2_Bulk_Litter_11_1499_2	MER0023958_M48A	WP_091873832.1 M48 family peptidase	Massilia yuzhufengensis	Proteobacteria	Betaproteobacteria	M
H2_Bulk_Litter_11_15484_1	MER0283267_M23B	PYQ70204.1 M23 family peptidase	Acidobacteria bacterium	Acidobacteria		M
H2_Bulk_Litter_11_158_3	MER0349207_M48B	WP_020654999.1 protease HtpX	Massilia niastensis	Proteobacteria	Betaproteobacteria	M
H2_Bulk_Litter_11_158_5	MER0892829_M50B	WP_091876717.1 site-2 protease family protein	Massilia yuzhufengensis	Proteobacteria	Betaproteobacteria	M
H2_Bulk_Litter_11_15973_1	MER0349202_M48B	WP_013924909.1 peptidase	Parachlamydia acanthamoebae	Chlamydiae	Chlamydiia	M
H2_Bulk_Litter_11_16541_1	MER0087451_M23B	PYT19491.1 M23 family peptidase	Acidobacteria bacterium	Acidobacteria		M
H2_Bulk_Litter_11_16628_1	MER0048929_M23B	PYQ43070.1 M23 family peptidase	Acidobacteria bacterium	Acidobacteria		M
H2_Bulk_Litter_11_17336_1	MER0080827_S41B	PYX66511.1 protease	Acidobacteria bacterium	Acidobacteria		S
H2_Bulk_Litter_11_17368_1	MER0048929_M23B	PYY19105.1 M23 family peptidase	Acidobacteria bacterium	Acidobacteria		M
H2_Bulk_Litter_11_17440_1	MER0337211_S41A	WP_028166264.1 S41 family peptidase	Bradyrhizobium elkanii	Proteobacteria	Alphaproteobacteria	S
H2_Bulk_Litter_11_17768_1	MER0096899_S14	OJU56399.1 ATP-dependent Clp protease proteolytic subunit, partial	Alphaproteobacteria bacterium 62-8	Proteobacteria	Alphaproteobacteria	S
H2_Bulk_Litter_11_1865_2	MER0362735_M41	SDF72856.1 membrane protease FtsH catalytic subunit	Massilia sp. PDC64	Proteobacteria	Betaproteobacteria	M
H2_Bulk_Litter_11_18719_1	MER1015750_S14	WP_056334527.1 peptidase S14	Massilia sp. Leaf139	Proteobacteria	Betaproteobacteria	S
H2_Bulk_Litter_11_19094_1	MER0283204_S41A	PYR29195.1 S41 family peptidase, partial	Acidobacteria bacterium	Acidobacteria		S
H2_Bulk_Litter_11_19610_1	MER0088439_M23B	OLB85479.1 peptidase M23	Acidobacteriales bacterium 13_2_20CM_2_55_5	Acidobacteria	Acidobacteriia	M
H2_Bulk_Litter_11_19697_2	MER0080846_M14X	OFW10806.1 peptidase	Acidobacteria bacterium RIFCSPLOWO2_02_FULL_67_36	Acidobacteria		M
H2_Bulk_Litter_11_19780_1	MER0391862_M16B	PYR91510.1 peptidase M16	Acidobacteria bacterium	Acidobacteria		M
H2_Bulk_Litter_11_19802_1	MER0337755_S41A	WP_028249168.1 S41 family peptidase	Variovorax sp. URHB0020	Proteobacteria	Betaproteobacteria	S
H2_Bulk_Litter_11_20250_1	MER0211350_S01C	ALI36470.1 Putative serine protease HhoA precursor	Candidatus Nitrosocosmicus oleophilus	Thaumarchaeota	Nitrososphaeria	S
H2_Bulk_Litter_11_20506_2	MER0965578_S01B	WP_099876656.1 serine protease	Massilia violaceinigra	Proteobacteria	Betaproteobacteria	S
H2_Bulk_Litter_11_20911_1	MER0463400_C82B	WP_115037277.1 L,D-transpeptidase	Rhizobiales bacterium	Proteobacteria	Alphaproteobacteria	C
H2_Bulk_Litter_11_21373_2	MER0153107_C82B	WP_081914287.1 L,D-transpeptidase	Rhizobiales bacterium YIM 77505	Proteobacteria	Alphaproteobacteria	C
H2_Bulk_Litter_11_21702_1	MER0190140_M28A	WP_106402758.1 M28 family peptidase	Actinocorallia populi	Actinobacteria	Actinobacteria	M
H2_Bulk_Litter_11_21985_2	MER0210546_S01A	WP_084113216.1 serine protease	Belnapia moabensis	Proteobacteria	Alphaproteobacteria	S
H2_Bulk_Litter_11_22173_1	MER0337211_S41A	WP_018459850.1 MULTISPECIES: S41 family peptidase	Bradyrhizobium	Proteobacteria	Alphaproteobacteria	S
H2_Bulk_Litter_11_22367_2	MER0338430_S41B	OFW07445.1 protease	Acidobacteria bacterium RIFCSPLOWO2_02_FULL_67_36	Acidobacteria		S
H2_Bulk_Litter_11_22627_1	MER0062937_S08A	KOO30387.1 papain family cysteine protease containing protein	Chrysochromulina sp. CCMP291	Haptista	Haptophyta	S
H2_Bulk_Litter_11_22781_1	MER0337173_S41A	WP_037020046.1 S41 family peptidase	Rhizobiales bacterium YIM 77505	Proteobacteria	Alphaproteobacteria	S
H2_Bulk_Litter_11_22999_1	MER0065537_M48C	PYT28052.1 peptidase M48	Acidobacteria bacterium	Acidobacteria		M
H2_Bulk_Litter_11_23585_1	MER0934343_M56	WP_086102160.1 M56 family metallopeptidase	Chitinophagaceae bacterium IBVUCB2	Bacteroidetes	Chitinophagia	M
H2_Bulk_Litter_11_23736_2	MER0464001_C82B	WP_092516147.1 L,D-transpeptidase	Afipia sp. GAS231	Proteobacteria	Alphaproteobacteria	C
H2_Bulk_Litter_11_24053_1	MER0229376_S55	WP_067209875.1 peptidase	Sporosarcina psychrophila	Firmicutes	Bacilli	S
H2_Bulk_Litter_11_24131_1	MER0051332_S09X	SPE34327.1 Peptidase S9, prolyl oligopeptidase active site domain protein	Candidatus Sulfopaludibacter sp. SbA6	Acidobacteria	Acidobacteriia	S
H2_Bulk_Litter_11_24161_1	MER0024237_M01	PZC49524.1 aminopeptidase N	Chloroflexi bacterium	Chloroflexi		M
H2_Bulk_Litter_11_24267_1	MER0229376_S55	WP_067209875.1 peptidase	Sporosarcina psychrophila	Firmicutes	Bacilli	S
H2_Bulk_Litter_11_24693_1	MER0130341_S41A	WP_015249070.1 tail-specific protease	Singulisphaera acidiphila	Planctomycetes	Planctomycetia	S
H2_Bulk_Litter_11_24779_1	MER0301637_S01E	WP_115909048.1 trypsin-like serine protease	Streptomyces sp. 75	Actinobacteria	Actinobacteria	S
H2_Bulk_Litter_11_24780_1	MER0252374_S09A	RPI61943.1 S9 family peptidase, partial	Xanthomonadales bacterium	Proteobacteria	Gammaproteobacteria	S
H2_Bulk_Litter_11_24929_1	MER0062937_S08A	ACX43954.1 cysteine protease 1	Brachiaria hybrid cultivar	Streptophyta	Magnoliopsida	S
H2_Bulk_Litter_11_25034_1	MER0130551_S09X	PYR94302.1 S9 family peptidase	Acidobacteria bacterium	Acidobacteria		S
H2_Bulk_Litter_11_25230_1	MER0229376_S55	WP_071395708.1 SpoIVB peptidase	Bacillus tuaregi	Firmicutes	Bacilli	S
H2_Bulk_Litter_11_25278_1	MER0283204_S41A	PYR38889.1 S41 family peptidase	Acidobacteria bacterium	Acidobacteria		S
H2_Bulk_Litter_11_25515_1	MER0180144_S08A	PKO09662.1 peptidase S8	Chloroflexi bacterium HGW-Chloroflexi-2	Chloroflexi		S
H2_Bulk_Litter_11_25578_2	MER0428209_C01A	OLC26960.1 peptidase C1	Chloroflexi bacterium 13_1_40CM_65_17	Chloroflexi		C
H2_Bulk_Litter_11_25582_1	MER0317497_M81	WP_044435485.1 M81 family peptidase	Skermanella aerolata	Proteobacteria	Alphaproteobacteria	M
H2_Bulk_Litter_11_25668_1	MER0504073_S09D	PYR91354.1 S9 family peptidase	Acidobacteria bacterium	Acidobacteria		S
H2_Bulk_Litter_11_26069_1	MER0114164_S01X	PIU18492.1 serine protease	Elusimicrobia bacterium CG08_land_8_20_14_0_20_59_10	Elusimicrobia		S
H2_Bulk_Litter_11_26345_1	MER0087187_S08A	XP_003660021.1 serine protease	Thermothelomyces thermophila ATCC 42464	Ascomycota	Sordariomycetes	S
H2_Bulk_Litter_11_26491_1	MER0307081_S41A	WP_115693009.1 S41 family peptidase	Pseudolabrys taiwanensis	Proteobacteria	Alphaproteobacteria	S
H2_Bulk_Litter_11_26568_2	MER0799486_M20F	PYR93192.1 dipeptidase	Acidobacteria bacterium	Acidobacteria		M
H2_Bulk_Litter_11_26621_1	MER0079481_S10	XP_004342336.1 carboxypeptidase	Acanthamoeba castellanii str. Neff	Discosea		S
H2_Bulk_Litter_11_2757_2	MER0255494_M48C	WP_020651837.1 M48 family peptidase	Massilia niastensis			M
H2_Bulk_Litter_11_2950_2	MER0133086_S53	XP_013759182.1 peptidase S8 and S53 domain-containing protein	Thecamonas trahens ATCC 50062			S
H2_Bulk_Litter_11_3052_2	MER0096899_S14	WP_068466898.1 ATP-dependent Clp protease proteolytic subunit	Parachlamydia sp. C2	Chlamydiae	Chlamydiia	S
H2_Bulk_Litter_11_3242_2	MER0099641_S01C	PZN27763.1 protease	Proteobacteria bacterium	Proteobacteria		S
H2_Bulk_Litter_11_3336_1	MER0337792_S41A	PYR90363.1 S41 family peptidase	Acidobacteria bacterium	Acidobacteria		S
H2_Bulk_Litter_11_3422_1	MER0488851_S09A	PYR93848.1 oligopeptidase B	Acidobacteria bacterium	Acidobacteria		S
H2_Bulk_Litter_11_3569_1	MER0991950_S09A	WP_078032584.1 S9 family peptidase	Massilia sp. KIM	Proteobacteria	Betaproteobacteria	S
H2_Bulk_Litter_11_4115_1	MER0222684_M04	RBI96600.1 M4 family peptidase, partial	Micromonospora chalcea	Actinobacteria	Actinobacteria	M
H2_Bulk_Litter_11_4188_1	MER0063329_M01	ALI37409.1 Aminopeptidase N	Candidatus Nitrosocosmicus oleophilus	Thaumarchaeota	Nitrososphaeria	M
H2_Bulk_Litter_11_4257_1	MER0283204_S41A	PYR90363.1 S41 family peptidase	Acidobacteria bacterium	Acidobacteria		S
H2_Bulk_Litter_11_43839_1	MER0337991_S41A	OGA72060.1 peptidase S41	Betaproteobacteria bacterium RIFCSPLOWO2_12_FULL_65_14	Proteobacteria	Betaproteobacteria	S
H2_Bulk_Litter_11_4409_1	MER0946048_S10	WP_028212838.1 peptidase S1	Paraburkholderia mimosarum	Proteobacteria	Betaproteobacteria	S
H2_Bulk_Litter_11_4704_1	MER0153126_C82B	WP_048467466.1 L,D-transpeptidase	Methylobacterium aquaticum	Proteobacteria	Alphaproteobacteria	C
H2_Bulk_Litter_11_4707_1	MER0131039_M04	GAT67330.1 peptidase M28	Planomonospora sphaerica	Actinobacteria	Actinobacteria	M
H2_Bulk_Litter_11_5102_2	MER0964484_S01B	PYT03229.1 serine protease	Acidobacteria bacterium	Acidobacteria		S
H2_Bulk_Litter_11_5135_1	MER0273758_S09A	PLS81226.1 S9 family peptidase	Chloroflexi bacterium	Chloroflexi		S
H2_Bulk_Litter_11_5266_1	MER0996285_S09A	PYR76338.1 peptidase S9, prolyl oligopeptidase	Acidobacteria bacterium	Acidobacteria		S
H2_Bulk_Litter_11_532_2	MER0303559_S41A	WP_078031965.1 tail-specific protease	Massilia sp. KIM	Proteobacteria	Betaproteobacteria	S
H2_Bulk_Litter_11_5387_1	MER0247981_M24B	OJW04057.1 Xaa-Pro aminopeptidase	Sphingobacteriales bacterium 44-61	Bacteroidetes	Sphingobacteriia	M
H2_Bulk_Litter_11_5397_1	MER0504029_S08A	RMH39226.1 peptidase S8	Deltaproteobacteria bacterium	Proteobacteria	Deltaproteobacteria	S
H2_Bulk_Litter_11_5415_1	MER0309951_S41A	WP_047509025.1 MULTISPECIES: S41 family peptidase	Rhizobium	Proteobacteria	Alphaproteobacteria	S
H2_Bulk_Litter_11_5852_1	MER0407412_S01C	OLB72848.1 serine peptidase	Alphaproteobacteria bacterium 13_2_20CM_2_64_7	Proteobacteria	Alphaproteobacteria	S
H2_Bulk_Litter_11_5885_1	MER0231750_S08A	WP_051307946.1 S8 family peptidase	Streptomyces sp. CNS606	Actinobacteria	Actinobacteria	S
H2_Bulk_Litter_11_6063_1	MER0174406_U62	AMY11988.1 protease TldD	Luteitalea pratensis	Acidobacteria	Vicinamibacteria	U
H2_Bulk_Litter_11_6252_1	MER0833115_M14A	KIP18984.1 zinc carboxypeptidase family protein	Burkholderia sp. MSHR3999	Proteobacteria	Betaproteobacteria	M
H2_Bulk_Litter_11_6868_1	MER0088233_M14A	WP_088889142.1 carboxypeptidase	Leptolyngbya ohadii	Cyanobacteria		M
H2_Bulk_Litter_11_7306_1	MER0222684_M04	WP_033363699.1 peptidase M4	Dactylosporangium aurantiacum	Actinobacteria	Actinobacteria	M
H2_Bulk_Litter_11_786_2	MER0817533_M03A	WP_099875457.1 M3 family peptidase	Massilia violaceinigra	Proteobacteria	Betaproteobacteria	M
H2_Bulk_Litter_11_7897_2	MER0986707_S08A	WP_112760037.1 serine protease	Rhizobiales bacterium	Proteobacteria	Alphaproteobacteria	S
H2_Bulk_Litter_11_7908_2	MER0319138_M24B	XP_022790032.1 xaa-Pro dipeptidase-like	Stylophora pistillata	Cnidaria	Anthozoa	M
H2_Bulk_Litter_11_8121_1	MER0040798_M42	WP_084721265.1 osmoprotectant NAGGN system M42 family peptidase	Skermanella aerolata	Proteobacteria	Alphaproteobacteria	M
H2_Bulk_Litter_11_8272_1	MER0337387_S41A	KJB92845.1 peptidase S41	Skermanella aerolata KACC 11604	Proteobacteria	Alphaproteobacteria	S
H2_Bulk_Litter_11_8483_1	MER0497521_M06	WP_052386584.1 peptidase M6 immune inhibitor A	Dactylosporangium aurantiacum			M
H2_Bulk_Litter_11_8610_1	MER0283204_S41A	PYQ39728.1 S41 family peptidase	Acidobacteria bacterium	Acidobacteria		S
H2_Bulk_Litter_11_8741_2	MER0051240_S09B	PHX96237.1 S9 family peptidase	Gemmatimonadetes bacterium	Gemmatimonadetes		S
H2_Bulk_Litter_11_877_1	MER0326796_S09C	WP_089008603.1 S9 family peptidase	Micromonospora viridifaciens	Actinobacteria	Actinobacteria	S
H2_Bulk_Litter_11_903_2	MER0189065_M13	WP_020652489.1 M13 family peptidase	Massilia niastensis	Proteobacteria	Betaproteobacteria	M
H2_Bulk_Litter_11_9355_1	MER0079481_S10	XP_004342336.1 carboxypeptidase	Acanthamoeba castellanii str. Neff	Discosea		S
H2_Bulk_Litter_11_9742_3	MER0428209_C01A	WP_122694194.1 peptidase	Pseudomonas sp. 286	Proteobacteria	Gammaproteobacteria	C
H2_Bulk_Litter_11_9879_1	MER0063226_S08A	EQC43626.1 peptidase, S8/S53 family	Bacteriovorax sp. BSW11_IV	Proteobacteria	Oligoflexia	S
H2_Bulk_Litter_12_scaffold_10225_1	MER0202587_M16B	PRP89106.1 putative Zn-dependent peptidase	Planoprotostelium fungivorum	Evosea	Variosea	M
H2_Bulk_Litter_12_scaffold_10619_1	MER0252110_S09C	OLD67438.1 peptidase S9	Acidobacteria bacterium 13_1_40CM_2_68_10	Acidobacteria		S
H2_Bulk_Litter_12_scaffold_10885_1	MER0000325_S08A	ABV46590.1 serine protease	Dactylellina haptotyla	Ascomycota	Orbiliomycetes	S
H2_Bulk_Litter_12_scaffold_10968_1	MER0506379_M19	PZN23534.1 peptidase M19	Proteobacteria bacterium	Proteobacteria		M
H2_Bulk_Litter_12_scaffold_11150_2	MER0114406_S13	KYG10122.1 D-alanyl-D-alanine carboxypeptidase	Sorangium cellulosum	Proteobacteria	Deltaproteobacteria	S
H2_Bulk_Litter_12_scaffold_11663_2	MER0337211_S41A	WP_079566012.1 S41 family peptidase	Bradyrhizobium erythrophlei	Proteobacteria	Alphaproteobacteria	S
H2_Bulk_Litter_12_scaffold_11685_2	MER0500050_M28E	KXX76259.1 Leucine aminopeptidase 1	Madurella mycetomatis	Ascomycota	Sordariomycetes	M
H2_Bulk_Litter_12_scaffold_12006_1	MER0338797_M03A	PZN21705.1 oligopeptidase A, partial	Proteobacteria bacterium	Proteobacteria		M
H2_Bulk_Litter_12_scaffold_12045_2	MER0178978_M04	WP_026086622.1 peptidase M4 family protein	Fischerella muscicola	Cyanobacteria		M
H2_Bulk_Litter_12_scaffold_12070_1	MER0255152_S41A	PRP89322.1 peptidase S41	Planoprotostelium fungivorum	Evosea	Variosea	S
H2_Bulk_Litter_12_scaffold_12342_1	MER0198470_S28	XP_004353463.1 serine carboxypeptidase	Acanthamoeba castellanii str. Neff	Discosea		S
H2_Bulk_Litter_12_scaffold_12645_1	MER0129226_S08A	ALI34875.1 Alkaline protease precursor	Candidatus Nitrosocosmicus oleophilus	Thaumarchaeota	Nitrososphaeria	S
H2_Bulk_Litter_12_scaffold_12731_2	MER0188174_M57	WP_120553344.1 protease	Corallococcus sp. AB050A	Proteobacteria	Deltaproteobacteria	M
H2_Bulk_Litter_12_scaffold_13332_1	MER0079481_S10	XP_004342296.1 carboxypeptidase Ylike protein	Acanthamoeba castellanii str. Neff	Discosea		S
H2_Bulk_Litter_12_scaffold_13335_1	MER0250670_S01C	OOO00877.1 putative serine protease HhoB	Chromatiales bacterium USCg_Taylor	Proteobacteria	Gammaproteobacteria	S
H2_Bulk_Litter_12_scaffold_13497_1	MER0469247_S08A	KOU43801.1 peptidase	Streptomyces sp. WM6373	Actinobacteria	Actinobacteria	S
H2_Bulk_Litter_12_scaffold_13973_1	MER0229376_S55	WP_071395708.1 SpoIVB peptidase	Bacillus tuaregi	Firmicutes	Bacilli	S
H2_Bulk_Litter_12_scaffold_14114_1	MER0979639_S08A	WP_015048293.1 subtilisin family peptidase	Simiduia agarivorans	Proteobacteria	Gammaproteobacteria	S
H2_Bulk_Litter_12_scaffold_14285_2	MER0178978_M04	WP_091287161.1 M4 family peptidase	Amycolatopsis xylanica	Actinobacteria	Actinobacteria	M
H2_Bulk_Litter_12_scaffold_14300_1	MER0066001_M19	PZN23534.1 peptidase M19	Proteobacteria bacterium	Proteobacteria		M
H2_Bulk_Litter_12_scaffold_14332_1	MER0337274_S41A	WP_047563927.1 S41 family peptidase	Mesorhizobium sp. F7	Proteobacteria	Alphaproteobacteria	S
H2_Bulk_Litter_12_scaffold_14472_1	MER0742725_C82A	PZN27114.1 L,D-transpeptidase	Proteobacteria bacterium	Proteobacteria		C
H2_Bulk_Litter_12_scaffold_14632_1	MER0050195_M20F	PRP87109.1 peptidase M20	Planoprotostelium fungivorum	Evosea	Variosea	M
H2_Bulk_Litter_12_scaffold_14719_1	MER0320377_S66	WP_078031640.1 muramoyltetrapeptide carboxypeptidase	Massilia sp. KIM	Proteobacteria	Betaproteobacteria	S
H2_Bulk_Litter_12_scaffold_14893_1	MER0219752_M24B	RLB45879.1 Xaa-Pro aminopeptidase	Deltaproteobacteria bacterium	Proteobacteria	Deltaproteobacteria	M
H2_Bulk_Litter_12_scaffold_15114_1	MER0050195_M20F	PRP87109.1 peptidase M20	Planoprotostelium fungivorum	Evosea	Variosea	M
H2_Bulk_Litter_12_scaffold_15582_1	MER0981953_S09A	WP_033339288.1 S9 family peptidase	Catenuloplanes japonicus	Actinobacteria	Actinobacteria	S
H2_Bulk_Litter_12_scaffold_15676_1	MER0182193_S08A	CDW54198.1 transmembrane protease serine 9	Trichuris trichiura	Nematoda	Enoplea	S
H2_Bulk_Litter_12_scaffold_15731_1	MER0131580_S09A	PYR93848.1 oligopeptidase B	Acidobacteria bacterium	Acidobacteria		S
H2_Bulk_Litter_12_scaffold_15999_1	MER0000325_S08A	XP_003660021.1 serine protease	Thermothelomyces thermophila ATCC 42464	Ascomycota	Sordariomycetes	S
H2_Bulk_Litter_12_scaffold_16089_1	MER0062937_S08A	CUG86907.1 cysteine peptidase, putative	Bodo saltans	Euglenozoa	Kinetoplastea	S
H2_Bulk_Litter_12_scaffold_16422_1	MER0079481_S10	XP_004336027.1 serine carboxypeptidase (CBP1), putative	Acanthamoeba castellanii str. Neff	Discosea		S
H2_Bulk_Litter_12_scaffold_16848_1	MER0062937_S08A	XP_001022365.1 papain family cysteine protease	Tetrahymena thermophila SB210	Ciliophora	Oligohymenophorea	S
H2_Bulk_Litter_12_scaffold_16906_1	MER0133316_S01C	SKC75965.1 Do/DeqQ family serine protease	Ohtaekwangia koreensis	Bacteroidetes	Cytophagia	S
H2_Bulk_Litter_12_scaffold_16999_1	MER0114406_S13	KYG10122.1 D-alanyl-D-alanine carboxypeptidase	Sorangium cellulosum	Proteobacteria	Deltaproteobacteria	S
H2_Bulk_Litter_12_scaffold_17508_1	MER0208411_S01A	ORY11011.1 trypsin-like cysteine/serine peptidase domain-containing protein	Clohesyomyces aquaticus	Ascomycota	Dothideomycetes	S
H2_Bulk_Litter_12_scaffold_1785_1	MER0740567_C82A	PZN24646.1 murein L,D-transpeptidase, partial	Proteobacteria bacterium	Proteobacteria		C
H2_Bulk_Litter_12_scaffold_17889_1	MER0076008_M13	WP_011787914.1 MULTISPECIES: M13 family peptidase	Shewanella	Proteobacteria	Gammaproteobacteria	M
H2_Bulk_Litter_12_scaffold_17954_2	MER0125509_M24B	PYQ44356.1 aminopeptidase P family protein	Acidobacteria bacterium	Acidobacteria		M
H2_Bulk_Litter_12_scaffold_18027_1	MER0338392_S41A	PYR84538.1 peptidase S41	Acidobacteria bacterium	Acidobacteria		S
H2_Bulk_Litter_12_scaffold_18094_1	MER0975577_S08A	WP_063362033.1 S8 family peptidase	Pseudoalteromonas luteoviolacea	Proteobacteria	Gammaproteobacteria	S
H2_Bulk_Litter_12_scaffold_18403_1	MER0000325_S08A	WP_053227412.1 S8 family peptidase	Solirubrobacter soli	Actinobacteria	Thermoleophilia	S
H2_Bulk_Litter_12_scaffold_18536_1	MER0336920_S41A	WP_073141273.1 tail-specific protease	Chryseolinea serpens	Bacteroidetes	Cytophagia	S
H2_Bulk_Litter_12_scaffold_18625_1	MER0000325_S08A	WP_053227412.1 S8 family peptidase	Solirubrobacter soli	Actinobacteria	Thermoleophilia	S
H2_Bulk_Litter_12_scaffold_19_2	MER0115692_C40	ATW62469.1 peptidase	Streptomyces phage WRightOn	Uroviricota	Caudoviricetes	C
H2_Bulk_Litter_12_scaffold_19155_1	MER0079481_S10	XP_004342336.1 carboxypeptidase	Acanthamoeba castellanii str. Neff	Discosea		S
H2_Bulk_Litter_12_scaffold_19630_1	MER0445986_C39	WP_089335398.1 peptidase domain-containing ABC transporter	Blastococcus sp. DSM 44272	Actinobacteria	Actinobacteria	C
H2_Bulk_Litter_12_scaffold_1999_1	MER0114404_S01C	PZN14942.1 serine protease	Proteobacteria bacterium	Proteobacteria		S
H2_Bulk_Litter_12_scaffold_19992_1	MER0109714_S01C	PWT94205.1 peptidase S1	Blastocatellia bacterium	Acidobacteria	Blastocatellia	S
H2_Bulk_Litter_12_scaffold_2040_1	MER0024237_M01	GBD22977.1 Aminopeptidase N	bacterium HR29			M
H2_Bulk_Litter_12_scaffold_20415_1	MER0742725_C82A	PZN27114.1 L,D-transpeptidase	Proteobacteria bacterium	Proteobacteria		C
H2_Bulk_Litter_12_scaffold_2052_3	MER0176697_U62	WP_104984431.1 metalloprotease TldD	Sorangium cellulosum	Proteobacteria	Deltaproteobacteria	U
H2_Bulk_Litter_12_scaffold_20893_1	MER0023958_M48A	RKP35279.1 peptidase family M48-domain-containing protein	Dimargaris cristalligena	Zoopagomycota	Dimargaritomycetes	M
H2_Bulk_Litter_12_scaffold_20951_1	MER0088233_M14A	XP_019559639.1 PREDICTED: carboxypeptidase B-like	Aedes albopictus			M
H2_Bulk_Litter_12_scaffold_21710_1	MER0125509_M24B	ALI36112.1 putative peptidase	Candidatus Nitrosocosmicus oleophilus	Thaumarchaeota	Nitrososphaeria	M
H2_Bulk_Litter_12_scaffold_21751_1	MER0283945_S01X	WP_011307702.1 trypsin-like serine protease	Methanosarcina barkeri	Euryarchaeota	Methanomicrobia	S
H2_Bulk_Litter_12_scaffold_22074_1	MER0381015_S33	WP_056736208.1 prolyl aminopeptidase	Phenylobacterium sp. Root700	Proteobacteria	Alphaproteobacteria	S
H2_Bulk_Litter_12_scaffold_22307_1	MER1011764_S12	WP_007569959.1 alkaline D-peptidase	Patulibacter medicamentivorans	Actinobacteria	Thermoleophilia	S
H2_Bulk_Litter_12_scaffold_23178_1	MER0088233_M14A	XP_027059980.1 carboxypeptidase A2-like	Pocillopora damicornis	Cnidaria	Anthozoa	M
H2_Bulk_Litter_12_scaffold_23282_1	MER0050195_M20F	PRP87109.1 peptidase M20	Planoprotostelium fungivorum	Evosea	Variosea	M
H2_Bulk_Litter_12_scaffold_23319_1	MER0093972_S01C	OGB22886.1 serine peptidase	Burkholderiales bacterium RIFCSPLOWO2_02_FULL_57_36	Proteobacteria	Betaproteobacteria	S
H2_Bulk_Litter_12_scaffold_23496_1	MER1065457_S46	OJY24605.1 peptidase S46	Myxococcales bacterium 68-20	Proteobacteria	Deltaproteobacteria	S
H2_Bulk_Litter_12_scaffold_23869_1	MER0062937_S08A	XP_002681317.1 cysteine protease	Naegleria gruberi	Heterolobosea		S
H2_Bulk_Litter_12_scaffold_24130_1	MER0337792_S41A	WP_110173104.1 S41 family peptidase	Luteitalea pratensis	Acidobacteria	Vicinamibacteria	S
H2_Bulk_Litter_12_scaffold_24651_1	MER0128655_M28A	WP_081680577.1 M28 family peptidase	Cellulomonas sp. URHD0024	Actinobacteria	Actinobacteria	M
H2_Bulk_Litter_12_scaffold_25017_1	MER0107928_M36	RGB27402.1 Fungalysin metallopeptidase-domain-containing protein	Rhizophagus diaphanus	Mucoromycota	Glomeromycetes	M
H2_Bulk_Litter_12_scaffold_25605_1	MER0062937_S08A	XP_004351999.1 cysteine protease	Cavenderia fasciculata	Evosea	Eumycetozoa	S
H2_Bulk_Litter_12_scaffold_25643_1	MER0180144_S08A	PKO09662.1 peptidase S8	Chloroflexi bacterium HGW-Chloroflexi-2	Chloroflexi		S
H2_Bulk_Litter_12_scaffold_25749_1	MER0216258_S01A	WP_015818932.1 serine protease	Teredinibacter turnerae	Proteobacteria	Gammaproteobacteria	S
H2_Bulk_Litter_12_scaffold_25873_1	MER0062937_S08A	ACX43954.1 cysteine protease 1	Brachiaria hybrid cultivar	Streptophyta	Magnoliopsida	S
H2_Bulk_Litter_12_scaffold_26164_1	MER0062937_S08A	ABL74967.1 cysteine protease	Acanthamoeba castellanii	Discosea		S
H2_Bulk_Litter_12_scaffold_26596_1	MER0311852_M13	WP_071360903.1 M13 family peptidase	Massilia timonae			M
H2_Bulk_Litter_12_scaffold_27255_1	MER0236315_S08A	WP_123601220.1 S8 family peptidase	Micromonospora sp. Llam0	Actinobacteria	Actinobacteria	S
H2_Bulk_Litter_12_scaffold_27331_1	MER0062937_S08A	KOO30387.1 papain family cysteine protease containing protein	Chrysochromulina sp. CCMP291	Haptista	Haptophyta	S
H2_Bulk_Litter_12_scaffold_27570_1	MER0249428_C14B	GCC50930.1 peptidase C14	Cytophagaceae bacterium Ys	Bacteroidetes	Cytophagia	C
H2_Bulk_Litter_12_scaffold_28071_1	MER0381017_S33	XP_004338424.1 prolyl aminopeptidase	Acanthamoeba castellanii str. Neff	Discosea		S
H2_Bulk_Litter_12_scaffold_28101_1	MER0229376_S55	WP_067209875.1 peptidase	Sporosarcina psychrophila	Firmicutes	Bacilli	S
H2_Bulk_Litter_12_scaffold_282_2	MER0187948_S41A	APR82459.1 Carboxyl-terminal protease	Minicystis rosea	Proteobacteria	Deltaproteobacteria	S
H2_Bulk_Litter_12_scaffold_28640_1	MER0088776_M24A	PZN22401.1 type I methionyl aminopeptidase	Proteobacteria bacterium	Proteobacteria		M
H2_Bulk_Litter_12_scaffold_28885_1	MER0928545_M16C	PRP83698.1 presequence protease, mitochondrial-like	Planoprotostelium fungivorum	Evosea	Variosea	M
H2_Bulk_Litter_12_scaffold_28888_1	MER0087451_M23B	PYX74851.1 M23 family peptidase	Acidobacteria bacterium	Acidobacteria		M
H2_Bulk_Litter_12_scaffold_29990_1	MER0131543_S08A	PZQ91519.1 serine protease	Leifsonia xyli	Actinobacteria	Actinobacteria	S
H2_Bulk_Litter_12_scaffold_30_3	MER0377045_C40	ATW62469.1 peptidase	Streptomyces phage WRightOn	Uroviricota	Caudoviricetes	C
H2_Bulk_Litter_12_scaffold_30056_1	MER0737954_C82A	RPI57480.1 L,D-transpeptidase, partial	Xanthomonadales bacterium	Proteobacteria	Gammaproteobacteria	C
H2_Bulk_Litter_12_scaffold_30310_1	MER0300498_M48B	WP_069764689.1 zinc metalloprotease HtpX	Streptomyces sp. LUP47B	Actinobacteria	Actinobacteria	M
H2_Bulk_Litter_12_scaffold_30501_1	MER0062937_S08A	ACX43954.1 cysteine protease 1	Brachiaria hybrid cultivar	Streptophyta	Magnoliopsida	S
H2_Bulk_Litter_12_scaffold_30556_2	MER0114204_M01	RLB60785.1 M1 family peptidase	Deltaproteobacteria bacterium	Proteobacteria	Deltaproteobacteria	M
H2_Bulk_Litter_12_scaffold_30617_2	MER0239372_M14B	XP_021284295.1 carboxypeptidase SOL1 isoform X1	Herrania umbratica	Streptophyta	Magnoliopsida	M
H2_Bulk_Litter_12_scaffold_30951_1	MER0429489_C14B	WP_007610627.1 peptidase	Bradyrhizobium sp. WSM471	Proteobacteria	Alphaproteobacteria	C
H2_Bulk_Litter_12_scaffold_36_1	MER0114406_S13	KYF73502.1 D-alanyl-D-alanine carboxypeptidase	Sorangium cellulosum	Proteobacteria	Deltaproteobacteria	S
H2_Bulk_Litter_12_scaffold_3758_1	MER0742725_C82A	PZN27114.1 L,D-transpeptidase	Proteobacteria bacterium	Proteobacteria		C
H2_Bulk_Litter_12_scaffold_4370_1	MER0243443_S08A	WP_015793886.1 peptidase S8/S53 subtilisin kexin sedolisin	Catenulispora acidiphila	Actinobacteria	Actinobacteria	S
H2_Bulk_Litter_12_scaffold_4512_1	MER1066457_S49A	PZN26434.1 signal peptide peptidase SppA	Proteobacteria bacterium	Proteobacteria		S
H2_Bulk_Litter_12_scaffold_4555_1	MER0152444_M03A	XP_022105543.1 thimet oligopeptidase-like isoform X3	Acanthaster planci	Echinodermata	Asteroidea	M
H2_Bulk_Litter_12_scaffold_4609_1	MER0114153_M13	RMG97869.1 M13 family peptidase	Deltaproteobacteria bacterium	Proteobacteria	Deltaproteobacteria	M
H2_Bulk_Litter_12_scaffold_4707_2	MER0933508_M56	WP_012239227.1 M56 family metallopeptidase	Sorangium cellulosum	Proteobacteria	Deltaproteobacteria	M
H2_Bulk_Litter_12_scaffold_4738_1	MER0326372_S09B	RMI25798.1 S9 family peptidase, partial	Calditrichaeota bacterium	Calditrichaeota		S
H2_Bulk_Litter_12_scaffold_4825_1	MER0051272_S41A	WP_009556101.1 periplasmic protease	Oscillatoriales cyanobacterium JSC-12	Cyanobacteria		S
H2_Bulk_Litter_12_scaffold_5405_1	MER0230198_S09C	ALI34418.1 Prolyl tripeptidyl peptidase precursor	Candidatus Nitrosocosmicus oleophilus	Thaumarchaeota	Nitrososphaeria	S
H2_Bulk_Litter_12_scaffold_5760_2	MER0360193_S14	WP_068466898.1 ATP-dependent Clp protease proteolytic subunit	Parachlamydia sp. C2	Chlamydiae	Chlamydiia	S
H2_Bulk_Litter_12_scaffold_6069_1	MER0152444_M03A	PRP83838.1 thimet oligopeptidase 1	Planoprotostelium fungivorum	Evosea	Variosea	M
H2_Bulk_Litter_12_scaffold_6207_1	MER0877058_M41	WP_109506440.1 ATP-dependent metallopeptidase FtsH/Yme1/Tma family protein	Nocardioides sp. YIM ART13	Actinobacteria	Actinobacteria	M
H2_Bulk_Litter_12_scaffold_6316_1	MER0250613_S54	ALI37739.1 Rhomboid protease GluP	Candidatus Nitrosocosmicus oleophilus	Thaumarchaeota	Nitrososphaeria	S
H2_Bulk_Litter_12_scaffold_6718_2	MER0109667_M13	XP_004334685.1 peptidase family M13, putative	Acanthamoeba castellanii str. Neff	Discosea		M
H2_Bulk_Litter_12_scaffold_7151_1	MER0317880_M17	PZN24861.1 leucyl aminopeptidase	Proteobacteria bacterium	Proteobacteria		M
H2_Bulk_Litter_12_scaffold_8008_1	MER0187336_M04	WP_096333957.1 peptidase M4 family protein	Nannocystis exedens			M
H2_Bulk_Litter_12_scaffold_8541_1	MER0241633_A32	WP_052197019.1 TIGR02281 family clan AA aspartic protease	Caulobacter sp. OV484	Proteobacteria	Alphaproteobacteria	A
H2_Bulk_Litter_12_scaffold_8679_2	MER0955659_S01A	WP_080682117.1 trypsin-like serine protease	Sorangium cellulosum			S
H2_Bulk_Litter_12_scaffold_8733_1	MER1070752_S49A	PZN26434.1 signal peptide peptidase SppA	Proteobacteria bacterium	Proteobacteria		S
H2_Bulk_Litter_12_scaffold_8980_1	MER0920624_M16B	APR84885.1 peptidase, M16 family protein	Minicystis rosea	Proteobacteria	Deltaproteobacteria	M
H2_Bulk_Litter_12_scaffold_9179_1	MER0165580_M01	PZN28156.1 aminopeptidase, partial	Proteobacteria bacterium	Proteobacteria		M
H2_Bulk_Litter_12_scaffold_9334_1	MER1058120_S41B	WP_007904794.1 S9 family peptidase	Ktedonobacter racemifer	Chloroflexi	Ktedonobacteria	S
H2_Bulk_Litter_12_scaffold_9604_1	MER0504029_S08A	WP_075163063.1 peptidase S8	Chthonomonas calidirosea	Armatimonadetes	Chthonomonadetes	S
H2_Rhizo_31_scaffold_10199_1	MER0017427_S10	WP_028212838.1 peptidase S1	Paraburkholderia mimosarum	Proteobacteria	Betaproteobacteria	S
H2_Rhizo_31_scaffold_103_3	MER1025086_S15	WP_058721571.1 peptidase domain-containing ABC transporter	Paucibacter sp. KCTC 42545	Proteobacteria	Betaproteobacteria	S
H2_Rhizo_31_scaffold_10930_1	MER0062937_S08A	XP_020158592.1 senescence-specific cysteine protease SAG39-like	Aegilops tauschii subsp. tauschii	Streptophyta	Magnoliopsida	S
H2_Rhizo_31_scaffold_11017_1	MER0246228_M23B	OGA74917.1 peptidase M23	Betaproteobacteria bacterium RIFCSPLOWO2_12_FULL_65_14	Proteobacteria	Betaproteobacteria	M
H2_Rhizo_31_scaffold_11253_1	MER0877058_M41	WP_069764637.1 ATP-dependent zinc metalloprotease FtsH	Streptomyces sp. LUP47B	Actinobacteria	Actinobacteria	M
H2_Rhizo_31_scaffold_11719_1	MER0129658_S08A	WP_052387044.1 serine protease	Dactylosporangium aurantiacum			S
H2_Rhizo_31_scaffold_1246_4	MER0114285_A08	WP_023494396.1 signal peptidase II	Methyloglobulus morosus	Proteobacteria	Gammaproteobacteria	A
H2_Rhizo_31_scaffold_12848_1	MER0389902_S53	WP_062256558.1 peptidase S53	Caballeronia megalochromosomata			S
H2_Rhizo_31_scaffold_12912_3	MER0717343_C39	WP_091662464.1 peptidase C39	Massilia sp. PDC64	Proteobacteria	Betaproteobacteria	C
H2_Rhizo_31_scaffold_13141_1	MER0117120_S41A	WP_114772696.1 S41 family peptidase	Microvirga subterranea	Proteobacteria	Alphaproteobacteria	S
H2_Rhizo_31_scaffold_13336_2	MER0125509_M24B	PYR42738.1 aminopeptidase P family protein	Acidobacteria bacterium	Acidobacteria		M
H2_Rhizo_31_scaffold_13880_1	MER0247473_S33	XP_010231170.1 proline iminopeptidase isoform X2	Brachypodium distachyon	Streptophyta	Magnoliopsida	S
H2_Rhizo_31_scaffold_13951_1	MER0960259_S01B	SNB60891.1 serine protease Do	Arboricoccus pini	Proteobacteria	Alphaproteobacteria	S
H2_Rhizo_31_scaffold_14476_2	MER0178978_M04	KPV51739.1 peptidase M4, partial	Kouleothrix aurantiaca	Chloroflexi	Chloroflexia	M
H2_Rhizo_31_scaffold_14552_1	MER0508825_S08A	WP_015661548.1 S8 family peptidase	Streptomyces davaonensis	Actinobacteria	Actinobacteria	S
H2_Rhizo_31_scaffold_14737_1	MER0283581_S01C	WP_068030176.1 serine protease	Rhodoplanes sp. Z2-YC6860	Proteobacteria	Alphaproteobacteria	S
H2_Rhizo_31_scaffold_14877_1	MER0401922_S08A	WP_067813107.1 S8 family peptidase	Actinomadura kijaniata	Actinobacteria	Actinobacteria	S
H2_Rhizo_31_scaffold_14947_1	MER0130228_T03	EMS68109.1 Gamma-glutamyltranspeptidase 1	Triticum urartu	Streptophyta	Magnoliopsida	T
H2_Rhizo_31_scaffold_15582_1	MER0429501_C14B	WP_018457974.1 MULTISPECIES: peptidase	Bradyrhizobium	Proteobacteria	Alphaproteobacteria	C
H2_Rhizo_31_scaffold_15853_1	MER0117821_S41A	WP_037020046.1 S41 family peptidase	Rhizobiales bacterium YIM 77505	Proteobacteria	Alphaproteobacteria	S
H2_Rhizo_31_scaffold_16078_1	MER0065537_M48C	PYS72208.1 peptidase M48	Acidobacteria bacterium	Acidobacteria		M
H2_Rhizo_31_scaffold_16305_1	MER0888975_M48C	WP_056443741.1 peptidase M48	Massilia sp. Root335	Proteobacteria	Betaproteobacteria	M
H2_Rhizo_31_scaffold_16653_1	MER1065267_S46	OLD45559.1 serine protease	Chloroflexi bacterium 13_1_40CM_2_68_14	Chloroflexi		S
H2_Rhizo_31_scaffold_16854_2	MER1014240_S14	WP_028930069.1 ATP-dependent Clp protease proteolytic subunit	Pseudonocardia asaccharolytica	Actinobacteria	Actinobacteria	S
H2_Rhizo_31_scaffold_17125_2	MER0123225_S41A	PAW68540.1 tail-specific protease	Opitutae bacterium Tous-C1TDCM	Verrucomicrobia	Opitutae	S
H2_Rhizo_31_scaffold_17496_1	MER0062937_S08A	CUG86907.1 cysteine peptidase, putative	Bodo saltans	Euglenozoa	Kinetoplastea	S
H2_Rhizo_31_scaffold_18192_1	MER0025426_S01A	WP_082404522.1 serine protease	Saccharothrix sp. NRRL B-16348	Actinobacteria	Actinobacteria	S
H2_Rhizo_31_scaffold_18209_1	MER0387260_M23B	WP_105380515.1 peptidase M23	Massilia phosphatilytica	Proteobacteria	Betaproteobacteria	M
H2_Rhizo_31_scaffold_18339_1	MER0626758_C110	ABM09005.1 putative protease, transglutaminase-like	Paenarthrobacter aurescens TC1	Actinobacteria	Actinobacteria	C
H2_Rhizo_31_scaffold_18347_1	MER0500071_S08A	OFZ31321.1 protease	Bdellovibrionales bacterium RIFCSPHIGHO2_01_FULL_40_29	Proteobacteria	Oligoflexia	S
H2_Rhizo_31_scaffold_18655_1	MER0065537_M48C	PYY19559.1 peptidase M48	Acidobacteria bacterium	Acidobacteria		M
H2_Rhizo_31_scaffold_18827_3	MER0182310_C01A	WP_125313737.1 peptidase	Amycolatopsis sp. GLM-1	Actinobacteria	Actinobacteria	C
H2_Rhizo_31_scaffold_19583_1	MER0198470_S28	XP_003571960.1 probable serine protease EDA2	Brachypodium distachyon	Streptophyta	Magnoliopsida	S
H2_Rhizo_31_scaffold_19979_2	MER0084568_S11	WP_052831675.1 D-alanyl-D-alanine carboxypeptidase	Skermanella aerolata			S
H2_Rhizo_31_scaffold_20219_1	MER0497469_M14A	WP_088889142.1 carboxypeptidase	Leptolyngbya ohadii	Cyanobacteria		M
H2_Rhizo_31_scaffold_20672_1	MER0337991_S41A	OGA72060.1 peptidase S41	Betaproteobacteria bacterium RIFCSPLOWO2_12_FULL_65_14	Proteobacteria	Betaproteobacteria	S
H2_Rhizo_31_scaffold_20869_1	MER0281633_M04	CNF53626.1 extracellular metalloprotease	Mycobacterium tuberculosis	Actinobacteria	Actinobacteria	M
H2_Rhizo_31_scaffold_20927_1	MER0407412_S01C	OLB72848.1 serine peptidase	Alphaproteobacteria bacterium 13_2_20CM_2_64_7	Proteobacteria	Alphaproteobacteria	S
H2_Rhizo_31_scaffold_21047_1	MER0337211_S41A	WP_115693009.1 S41 family peptidase	Pseudolabrys taiwanensis	Proteobacteria	Alphaproteobacteria	S
H2_Rhizo_31_scaffold_21761_1	MER0251808_T02	XP_003562316.1 isoaspartyl peptidase/L-asparaginase 1	Brachypodium distachyon	Streptophyta	Magnoliopsida	T
H2_Rhizo_31_scaffold_2204_1	MER0187391_S41A	WP_090319778.1 tail-specific protease	Duganella sp. CF517	Proteobacteria	Betaproteobacteria	S
H2_Rhizo_31_scaffold_23229_1	MER0336965_S41A	SHE92669.1 carboxyl-terminal processing protease	Flavisolibacter ginsengisoli DSM 18119	Bacteroidetes	Chitinophagia	S
H2_Rhizo_31_scaffold_2345_1	MER0300815_M41	SEO03262.1 membrane protease FtsH catalytic subunit	Duganella sp. CF517	Proteobacteria	Betaproteobacteria	M
H2_Rhizo_31_scaffold_24_2	MER0246228_M23B	WP_056666358.1 M23 family metallopeptidase	Rhizobacter sp. Root1221	Proteobacteria	Betaproteobacteria	M
H2_Rhizo_31_scaffold_24023_1	MER1014656_S49C	OGO58424.1 ATP-dependent Clp protease proteolytic subunit	Chloroflexi bacterium RBG_16_69_14	Chloroflexi		S
H2_Rhizo_31_scaffold_24053_2	MER0738726_C82A	WP_078709534.1 L,D-transpeptidase	Consotaella salsifontis	Proteobacteria	Alphaproteobacteria	C
H2_Rhizo_31_scaffold_24130_1	MER0958663_S01A	WP_124541062.1 trypsin-like serine protease	Rhizobacter sp. S-16	Proteobacteria	Betaproteobacteria	S
H2_Rhizo_31_scaffold_24667_1	MER0125691_C82A	GBD19750.1 L,D-transpeptidase 1	bacterium HR28			C
H2_Rhizo_31_scaffold_24705_1	MER0035435_M06	WP_033360547.1 M6 family metalloprotease domain-containing protein	Dactylosporangium aurantiacum	Actinobacteria	Actinobacteria	M
H2_Rhizo_31_scaffold_24834_1	MER0052429_S01C	PYR33765.1 protease Do	Acidobacteria bacterium	Acidobacteria		S
H2_Rhizo_31_scaffold_24889_1	MER0406129_S01C	XP_020173907.1 protease Do-like 9 isoform X2	Aegilops tauschii subsp. tauschii	Streptophyta	Magnoliopsida	S
H2_Rhizo_31_scaffold_25259_1	MER0131181_S01D	WP_077007247.1 trypsin-like serine protease	Saccharothrix sp. ALI-22-I	Actinobacteria	Actinobacteria	S
H2_Rhizo_31_scaffold_25366_1	MER0428736_C01A	RJQ55716.1 cysteine protease	Nitrospiraceae bacterium	Nitrospirae	Nitrospira	C
H2_Rhizo_31_scaffold_25390_1	MER0962725_S01C	OJW21487.1 serine protease	Planctomycetales bacterium 71-10	Planctomycetes	Planctomycetia	S
H2_Rhizo_31_scaffold_25560_1	MER0215170_A08	WP_044427463.1 signal peptidase II	Skermanella aerolata	Proteobacteria	Alphaproteobacteria	A
H2_Rhizo_31_scaffold_26172_2	MER0130179_M08	PYV82474.1 peptidase	Acidobacteria bacterium	Acidobacteria		M
H2_Rhizo_31_scaffold_26359_1	MER0407412_S01C	OLB72848.1 serine peptidase	Alphaproteobacteria bacterium 13_2_20CM_2_64_7	Proteobacteria	Alphaproteobacteria	S
H2_Rhizo_31_scaffold_26456_1	MER0088439_M23B	OLB85479.1 peptidase M23	Acidobacteriales bacterium 13_2_20CM_2_55_5	Acidobacteria	Acidobacteriia	M
H2_Rhizo_31_scaffold_2659_1	MER0220601_M04	WP_027346267.1 zinc metalloprotease	Hamadaea tsunoensis	Actinobacteria	Actinobacteria	M
H2_Rhizo_31_scaffold_26639_1	MER0040063_S08A	WP_090475129.1 KP-43 peptidase	Nakamurella panacisegetis	Actinobacteria	Actinobacteria	S
H2_Rhizo_31_scaffold_26862_2	MER0337211_S41A	WP_028336327.1 S41 family peptidase	Bradyrhizobium elkanii			S
H2_Rhizo_31_scaffold_2708_3	MER0178978_M04	WP_082001176.1 M4 family peptidase	Methylibium sp. CF059	Proteobacteria	Betaproteobacteria	M
H2_Rhizo_31_scaffold_27177_1	MER0741283_C82A	WP_079538217.1 L,D-transpeptidase	Bradyrhizobium lablabi	Proteobacteria	Alphaproteobacteria	C
H2_Rhizo_31_scaffold_2858_2	MER0320399_S66	WP_056669031.1 LD-carboxypeptidase	Rhizobacter sp. Root1221	Proteobacteria	Betaproteobacteria	S
H2_Rhizo_31_scaffold_28701_1	MER0283204_S41A	PYS02320.1 S41 family peptidase	Acidobacteria bacterium	Acidobacteria		S
H2_Rhizo_31_scaffold_28953_1	MER0062937_S08A	ACX43954.1 cysteine protease 1	Brachiaria hybrid cultivar	Streptophyta	Magnoliopsida	S
H2_Rhizo_31_scaffold_29292_1	MER0062937_S08A	ACX43954.1 cysteine protease 1	Brachiaria hybrid cultivar	Streptophyta	Magnoliopsida	S
H2_Rhizo_31_scaffold_29947_1	MER0314853_S53	OLE27624.1 protease	Actinobacteria bacterium 13_1_20CM_3_71_11	Actinobacteria		S
H2_Rhizo_31_scaffold_31535_1	MER0088776_M24A	SNR49710.1 methionyl aminopeptidase	Blastococcus sp. DSM 44272	Actinobacteria	Actinobacteria	M
H2_Rhizo_31_scaffold_3263_2	MER0817533_M03A	WP_036237744.1 M3 family peptidase	Massilia sp. JS1662	Proteobacteria	Betaproteobacteria	M
H2_Rhizo_31_scaffold_3400_1	MER0230198_S09C	ALI34418.1 Prolyl tripeptidyl peptidase precursor	Candidatus Nitrosocosmicus oleophilus	Thaumarchaeota	Nitrososphaeria	S
H2_Rhizo_31_scaffold_3622_2	MER0337792_S41A	PYR38889.1 S41 family peptidase	Acidobacteria bacterium	Acidobacteria		S
H2_Rhizo_31_scaffold_4198_1	MER0220601_M04	WP_027346267.1 zinc metalloprotease	Hamadaea tsunoensis	Actinobacteria	Actinobacteria	M
H2_Rhizo_31_scaffold_4426_2	MER1018846_S14	WP_090313920.1 peptidase S14	Duganella sp. CF517	Proteobacteria	Betaproteobacteria	S
H2_Rhizo_31_scaffold_4693_4	MER0153126_C82B	WP_037016019.1 L,D-transpeptidase	Rhizobiales bacterium YIM 77505	Proteobacteria	Alphaproteobacteria	C
H2_Rhizo_31_scaffold_5259_1	MER0003364_M18	XP_020171296.1 probable aspartyl aminopeptidase	Aegilops tauschii subsp. tauschii	Streptophyta	Magnoliopsida	M
H2_Rhizo_31_scaffold_5325_1	MER0370915_M41	XP_010240568.1 ATP-dependent zinc metalloprotease FTSH 2, chloroplastic	Brachypodium distachyon	Streptophyta	Magnoliopsida	M
H2_Rhizo_31_scaffold_5382_1	MER0930611_M17	XP_020197689.1 leucine aminopeptidase 2, chloroplastic-like isoform X2	Aegilops tauschii subsp. tauschii	Streptophyta	Magnoliopsida	M
H2_Rhizo_31_scaffold_5849_1	MER0314634_S53	WP_122156248.1 peptidase S53	Paraburkholderia phenazinium	Proteobacteria	Betaproteobacteria	S
H2_Rhizo_31_scaffold_6125_2	MER0172391_M24B	XP_003571755.1 xaa-Pro dipeptidase	Brachypodium distachyon	Streptophyta	Magnoliopsida	M
H2_Rhizo_31_scaffold_6180_2	MER0743427_C82A	WP_079599612.1 L,D-transpeptidase	Bradyrhizobium erythrophlei	Proteobacteria	Alphaproteobacteria	C
H2_Rhizo_31_scaffold_63835_1	MER0904764_M61	GBC97057.1 Carboxy-terminal processing protease CtpA	bacterium HR16			M
H2_Rhizo_31_scaffold_64_3	MER1048146_S26A	WP_056664843.1 signal peptidase I	Rhizobacter sp. Root1221	Proteobacteria	Betaproteobacteria	S
H2_Rhizo_31_scaffold_6460_3	MER0428736_C01A	OLE56257.1 peptidase C1, partial	Cyanobacteria bacterium 13_1_40CM_2_61_4	Cyanobacteria		C
H2_Rhizo_31_scaffold_66_2	MER1024602_S15	WP_056660368.1 peptidase domain-containing ABC transporter	Rhizobacter sp. Root1221	Proteobacteria	Betaproteobacteria	S
H2_Rhizo_31_scaffold_7342_2	MER0325927_S09A	WP_056671573.1 S9 family peptidase	Rhizobacter sp. Root1221	Proteobacteria	Betaproteobacteria	S
H2_Rhizo_31_scaffold_7469_1	MER0234193_M48C	WP_056663154.1 M48 family peptidase	Rhizobacter sp. Root1221	Proteobacteria	Betaproteobacteria	M
H2_Rhizo_31_scaffold_7513_2	MER0946048_S10	WP_028212838.1 peptidase S1	Paraburkholderia mimosarum	Proteobacteria	Betaproteobacteria	S
H2_Rhizo_31_scaffold_7718_2	MER0063839_M16C	XP_003570577.1 presequence protease 1, chloroplastic/mitochondrial	Brachypodium distachyon	Streptophyta	Magnoliopsida	M
H2_Rhizo_31_scaffold_77526_1	MER0062937_S08A	XP_020166016.1 thiol protease aleurain	Aegilops tauschii subsp. tauschii	Streptophyta	Magnoliopsida	S
H2_Rhizo_31_scaffold_8018_2	MER1015300_S14	RMH80313.1 ATP-dependent Clp protease proteolytic subunit	Actinomyces sp.	Actinobacteria	Actinobacteria	S
H2_Rhizo_31_scaffold_8458_1	MER0057016_S08A	XP_020152997.1 subtilisin-like protease SBT5.3	Aegilops tauschii subsp. tauschii	Streptophyta	Magnoliopsida	S
H2_Rhizo_31_scaffold_8705_1	MER0487046_S01A	WP_096086831.1 trypsin-like serine protease	Agaribacterium haliotis	Proteobacteria	Gammaproteobacteria	S
H2_Rhizo_31_scaffold_8710_1	MER0337173_S41A	WP_114772696.1 S41 family peptidase	Microvirga subterranea	Proteobacteria	Alphaproteobacteria	S
H2_Rhizo_31_scaffold_8978_1	MER0184042_S11	WP_056667118.1 D-alanyl-D-alanine carboxypeptidase	Rhizobacter sp. Root1221	Proteobacteria	Betaproteobacteria	S
H2_Rhizo_31_scaffold_9216_1	MER0963813_S01B	XP_002452658.2 protease Do-like 7	Sorghum bicolor	Streptophyta	Magnoliopsida	S
H2_Rhizo_31_scaffold_9597_1	MER0083792_M28X	XP_020184075.1 endoplasmic reticulum metallopeptidase 1 isoform X1	Aegilops tauschii subsp. tauschii	Streptophyta	Magnoliopsida	M
H2_Rhizo_31_scaffold_9781_1	MER0062937_S08A	CUE71938.1 cysteine peptidase, putative	Bodo saltans	Euglenozoa	Kinetoplastea	S
H2_Rhizo_31_scaffold_9898_2	MER0497693_M16B	AAP58493.1 putative protease	uncultured Acidobacteria bacterium	Acidobacteria		M
H2_Rhizo_32_scaffold_10383_1	MER0125509_M24B	PYR58494.1 Xaa-Pro dipeptidase	Acidobacteria bacterium	Acidobacteria		M
H2_Rhizo_32_scaffold_10611_2	MER0235882_S41A	PYR38889.1 S41 family peptidase	Acidobacteria bacterium	Acidobacteria		S
H2_Rhizo_32_scaffold_11183_1	MER0227850_S41A	WP_103954401.1 peptidase S41	Nonomuraea solani	Actinobacteria	Actinobacteria	S
H2_Rhizo_32_scaffold_11277_2	MER0738726_C82A	WP_111388435.1 murein L,D-transpeptidase	Rhodoplanes piscinae	Proteobacteria	Alphaproteobacteria	C
H2_Rhizo_32_scaffold_12229_1	MER0338392_S41A	AUN37316.1 carboxyl-terminal protease	uncultured bacterium			S
H2_Rhizo_32_scaffold_12313_2	MER1056526_S41A	WP_057857338.1 S41 family peptidase	Bradyrhizobium lablabi	Proteobacteria	Alphaproteobacteria	S
H2_Rhizo_32_scaffold_12739_2	MER0098676_C82A	WP_114184990.1 murein L,D-transpeptidase	Microvirga aerophila	Proteobacteria	Alphaproteobacteria	C
H2_Rhizo_32_scaffold_13158_2	MER0072554_M17	WP_075795348.1 leucyl aminopeptidase	Massilia putida	Proteobacteria	Betaproteobacteria	M
H2_Rhizo_32_scaffold_13409_1	MER0337755_S41A	WP_056442451.1 S41 family peptidase	Massilia sp. Root335	Proteobacteria	Betaproteobacteria	S
H2_Rhizo_32_scaffold_13730_2	MER0064239_C60A	WP_081752826.1 peptidase S8	bacterium JKG1			C
H2_Rhizo_32_scaffold_1488_2	MER0130896_S16	WP_099788303.1 ATP-dependent protease	Massilia eurypsychrophila	Proteobacteria	Betaproteobacteria	S
H2_Rhizo_32_scaffold_15486_1	MER0974758_S08A	WP_026370812.1 S8 family peptidase	bacterium JKG1			S
H2_Rhizo_32_scaffold_1580_1	MER0113936_M01	XP_020189622.1 aminopeptidase M1-A	Aegilops tauschii subsp. tauschii	Streptophyta	Magnoliopsida	M
H2_Rhizo_32_scaffold_15999_1	MER0017318_C82B	WP_048467410.1 L,D-transpeptidase	Methylobacterium aquaticum	Proteobacteria	Alphaproteobacteria	C
H2_Rhizo_32_scaffold_16213_1	MER0325001_S08A	WP_020522927.1 S8 family peptidase	Catelliglobosispora koreensis	Actinobacteria	Actinobacteria	S
H2_Rhizo_32_scaffold_16319_1	MER0993977_S09A	WP_053066115.1 S9 family peptidase	Archangium gephyra	Proteobacteria	Deltaproteobacteria	S
H2_Rhizo_32_scaffold_16422_1	MER0242610_M14A	XP_017490964.1 PREDICTED: carboxypeptidase B-like	Rhagoletis zephyria	Arthropoda	Insecta	M
H2_Rhizo_32_scaffold_16429_1	MER0065537_M48C	WP_011684993.1 peptidase M48	Candidatus Solibacter usitatus			M
H2_Rhizo_32_scaffold_16474_2	MER0428209_C01A	OLC26960.1 peptidase C1	Chloroflexi bacterium 13_1_40CM_65_17	Chloroflexi		C
H2_Rhizo_32_scaffold_168_3	MER0246228_M23B	WP_040040667.1 M23 family metallopeptidase	Noviherbaspirillum autotrophicum	Proteobacteria	Betaproteobacteria	M
H2_Rhizo_32_scaffold_17546_1	MER0338392_S41A	PYQ42586.1 peptidase S41	Acidobacteria bacterium	Acidobacteria		S
H2_Rhizo_32_scaffold_17741_1	MER0034443_C56	PYR90805.1 protease	Acidobacteria bacterium	Acidobacteria		C
H2_Rhizo_32_scaffold_17975_1	MER0235882_S41A	PYR90363.1 S41 family peptidase	Acidobacteria bacterium	Acidobacteria		S
H2_Rhizo_32_scaffold_18010_1	MER0076320_M48C	ODU57599.1 peptidase M48	Comamonadaceae bacterium SCN 68-20	Proteobacteria	Betaproteobacteria	M
H2_Rhizo_32_scaffold_18161_1	MER0117821_S41A	WP_037020046.1 S41 family peptidase	Rhizobiales bacterium YIM 77505	Proteobacteria	Alphaproteobacteria	S
H2_Rhizo_32_scaffold_18434_1	MER0105192_S41A	WP_015248549.1 S41 family peptidase	Singulisphaera acidiphila	Planctomycetes	Planctomycetia	S
H2_Rhizo_32_scaffold_18519_1	MER0159550_S09D	RPJ69626.1 S9 family peptidase	Acidobacteria bacterium	Acidobacteria		S
H2_Rhizo_32_scaffold_18701_2	MER0462727_C82B	WP_027570224.1 L,D-transpeptidase	Bradyrhizobium sp. URHA0013	Proteobacteria	Alphaproteobacteria	C
H2_Rhizo_32_scaffold_18900_1	MER0088236_S08A	WP_027651241.1 peptidase S8	Salinispora pacifica	Actinobacteria	Actinobacteria	S
H2_Rhizo_32_scaffold_18943_1	MER0311852_M13	WP_020655196.1 M13 family peptidase	Massilia niastensis	Proteobacteria	Betaproteobacteria	M
H2_Rhizo_32_scaffold_19007_1	MER0302096_M49	PYR91502.1 peptidase M49	Acidobacteria bacterium	Acidobacteria		M
H2_Rhizo_32_scaffold_19007_2	MER0302096_M49	PYR91502.1 peptidase M49	Acidobacteria bacterium	Acidobacteria		M
H2_Rhizo_32_scaffold_19411_1	MER0335969_M01	WP_084180611.1 M1 family peptidase	Jatrophihabitans endophyticus	Actinobacteria	Actinobacteria	M
H2_Rhizo_32_scaffold_20263_1	MER0125509_M24B	PYR73381.1 aminopeptidase P family protein	Acidobacteria bacterium	Acidobacteria		M
H2_Rhizo_32_scaffold_20832_2	MER0283581_S01C	WP_029585591.1 serine protease	Bradyrhizobium sp. URHD0069	Proteobacteria	Alphaproteobacteria	S
H2_Rhizo_32_scaffold_20872_3	MER0991961_S09B	WP_075794836.1 S9 family peptidase	Massilia putida			S
H2_Rhizo_32_scaffold_21074_2	MER0406428_S01C	OGA33061.1 peptidase	Betaproteobacteria bacterium RIFCSPLOWO2_12_FULL_62_13b	Proteobacteria	Betaproteobacteria	S
H2_Rhizo_32_scaffold_21176_1	MER0023958_M48A	XP_020194293.1 CAAX prenyl protease 1 homolog	Aegilops tauschii subsp. tauschii	Streptophyta	Magnoliopsida	M
H2_Rhizo_32_scaffold_21899_1	MER0062937_S08A	XP_020156668.1 cysteine protease XCP1-like	Aegilops tauschii subsp. tauschii	Streptophyta	Magnoliopsida	S
H2_Rhizo_32_scaffold_22255_1	MER0401755_S08A	OFW42289.1 peptidase S8	Acinetobacter sp. GWC1_38_13	Proteobacteria	Gammaproteobacteria	S
H2_Rhizo_32_scaffold_22326_2	MER1048944_S26A	OFW10186.1 signal peptidase I	Acidobacteria bacterium RIFCSPLOWO2_02_FULL_67_36	Acidobacteria		S
H2_Rhizo_32_scaffold_22479_1	MER0114560_M16B	XP_010231921.1 zinc protease PQQL-like	Brachypodium distachyon	Streptophyta	Magnoliopsida	M
H2_Rhizo_32_scaffold_22865_1	MER0096899_S14	WP_088282811.1 MULTISPECIES: ATP-dependent Clp protease proteolytic subunit	Kineosporia	Actinobacteria	Actinobacteria	S
H2_Rhizo_32_scaffold_22912_1	MER0743427_C82A	WP_079599612.1 L,D-transpeptidase	Bradyrhizobium erythrophlei	Proteobacteria	Alphaproteobacteria	C
H2_Rhizo_32_scaffold_23178_1	MER0052429_S01C	PYR33765.1 protease Do	Acidobacteria bacterium	Acidobacteria		S
H2_Rhizo_32_scaffold_23520_1	MER0062937_S08A	ACX43954.1 cysteine protease 1	Brachiaria hybrid cultivar	Streptophyta	Magnoliopsida	S
H2_Rhizo_32_scaffold_23706_1	MER0320377_S66	WP_075791349.1 muramoyltetrapeptide carboxypeptidase	Massilia putida	Proteobacteria	Betaproteobacteria	S
H2_Rhizo_32_scaffold_23709_2	MER0096899_S14	OGO15478.1 ATP-dependent Clp protease proteolytic subunit	Chloroflexi bacterium RBG_16_48_7	Chloroflexi		S
H2_Rhizo_32_scaffold_23715_1	MER0130126_S01C	GBD16423.1 Serine protease Do-like HtrA	bacterium HR26			S
H2_Rhizo_32_scaffold_24390_1	MER0255491_M04	WP_052766567.1 peptidase M4 family protein	Hoeflea sp. IMCC20628	Proteobacteria	Alphaproteobacteria	M
H2_Rhizo_32_scaffold_24395_1	MER0974434_S08A	WP_091544934.1 peptidase S8	Thermoflexibacter ruber	Bacteroidetes	Cytophagia	S
H2_Rhizo_32_scaffold_24549_1	MER0337274_S41A	RUM98402.1 S41 family peptidase	Pseudaminobacter sp. CB3	Proteobacteria	Alphaproteobacteria	S
H2_Rhizo_32_scaffold_25638_1	MER0051890_S41A	PYQ63155.1 S41 family peptidase	Acidobacteria bacterium	Acidobacteria		S
H2_Rhizo_32_scaffold_2581_1	MER0985221_S08A	XP_020152997.1 subtilisin-like protease SBT5.3	Aegilops tauschii subsp. tauschii	Streptophyta	Magnoliopsida	S
H2_Rhizo_32_scaffold_26082_4	MER0083294_M24X	WP_052091002.1 M24 family metallopeptidase	Modestobacter caceresii	Actinobacteria	Actinobacteria	M
H2_Rhizo_32_scaffold_26292_2	MER0127579_S26A	WP_082590433.1 signal peptidase I	Phycicoccus sp. Soil748	Actinobacteria	Actinobacteria	S
H2_Rhizo_32_scaffold_27065_1	MER0176697_U62	WP_024339125.1 MULTISPECIES: metalloprotease TldD	Bradyrhizobium	Proteobacteria	Alphaproteobacteria	U
H2_Rhizo_32_scaffold_27151_1	MER0743188_M19	WP_010850629.1 membrane dipeptidase	Tetrasphaera elongata	Actinobacteria	Actinobacteria	M
H2_Rhizo_32_scaffold_27155_1	MER0129138_S01E	WP_125637985.1 S1 family peptidase	Nonomuraea sp. WAC 01424	Actinobacteria	Actinobacteria	S
H2_Rhizo_32_scaffold_27834_1	MER0220601_M04	WP_086682835.1 peptidase M4 family protein	Amycolatopsis pretoriensis			M
H2_Rhizo_32_scaffold_27917_2	MER0088776_M24A	SDE31340.1 methionyl aminopeptidase	Blastococcus sp. DSM 44205	Actinobacteria	Actinobacteria	M
H2_Rhizo_32_scaffold_29064_1	MER0337173_S41A	WP_114943052.1 S41 family peptidase	Microvirga sp. CCBAU 65841	Proteobacteria	Alphaproteobacteria	S
H2_Rhizo_32_scaffold_29697_1	MER0308563_M14A	WP_106279239.1 peptidase M14	Geodermatophilus tzadiensis	Actinobacteria	Actinobacteria	M
H2_Rhizo_32_scaffold_29800_2	MER0489411_S09C	WP_037457483.1 S9 family peptidase	Skermanella stibiiresistens	Proteobacteria	Alphaproteobacteria	S
H2_Rhizo_32_scaffold_29886_1	MER0222648_S01E	WP_034590401.1 S1 family peptidase	Hamadaea tsunoensis	Actinobacteria	Actinobacteria	S
H2_Rhizo_32_scaffold_30115_1	MER0348838_M48B	WP_026844880.1 zinc metalloprotease HtpX	Geodermatophilaceae bacterium URHA0031	Actinobacteria	Actinobacteria	M
H2_Rhizo_32_scaffold_30287_1	MER0833115_M14A	XP_024504119.1 Peptidase M14, carboxypeptidase A domain and Proteinase inhibitor, carboxypeptidase propeptide domain and Proteinase inhibitor, propeptide domain-containing protein	Strongyloides ratti	Nematoda	Chromadorea	M
H2_Rhizo_32_scaffold_30452_2	MER0161759_M15D	WP_096487715.1 peptidase M15	Methylorubrum populi	Proteobacteria	Alphaproteobacteria	M
H2_Rhizo_32_scaffold_3187_3	MER0324957_S08A	WP_012634278.1 peptidase S8/S53 subtilisin kexin sedolisin	Methylobacterium nodulans			S
H2_Rhizo_32_scaffold_31916_1	MER0742908_C82A	WP_079565039.1 L,D-transpeptidase	Bradyrhizobium erythrophlei	Proteobacteria	Alphaproteobacteria	C
H2_Rhizo_32_scaffold_32290_1	MER0014673_M41	WP_013678119.1 ATP-dependent zinc metalloprotease FtsH	Pseudonocardia dioxanivorans	Actinobacteria	Actinobacteria	M
H2_Rhizo_32_scaffold_32469_1	MER0065525_S09A	PYR93848.1 oligopeptidase B	Acidobacteria bacterium	Acidobacteria		S
H2_Rhizo_32_scaffold_32483_1	MER0497397_S01E	WP_030439034.1 S1 family peptidase	Actinoplanes subtropicus	Actinobacteria	Actinobacteria	S
H2_Rhizo_32_scaffold_33507_1	MER0500090_S01A	XP_024117949.1 transmembrane protease serine 9-like, partial	Oryzias melastigma	Chordata	Actinopteri	S
H2_Rhizo_32_scaffold_3355_1	MER0204513_A08	SDF56113.1 signal peptidase II	Blastococcus sp. DSM 44268	Actinobacteria	Actinobacteria	A
H2_Rhizo_32_scaffold_33584_1	MER0188174_M57	WP_120553344.1 protease	Corallococcus sp. AB050A	Proteobacteria	Deltaproteobacteria	M
H2_Rhizo_32_scaffold_3668_2	MER0072554_M17	ALI36169.1 Cytosol aminopeptidase	Candidatus Nitrosocosmicus oleophilus	Thaumarchaeota	Nitrososphaeria	M
H2_Rhizo_32_scaffold_369_1	MER0888450_M48C	WP_119736717.1 M48 family peptidase	Herbaspirillum sp. K2R10-39	Proteobacteria	Betaproteobacteria	M
H2_Rhizo_32_scaffold_3801_1	MER0133108_M41	WP_056676224.1 ATP-dependent metallopeptidase FtsH/Yme1/Tma family protein	Angustibacter sp. Root456	Actinobacteria	Actinobacteria	M
H2_Rhizo_32_scaffold_4073_3	MER0889220_M48C	WP_020656584.1 M48 family peptidase	Massilia niastensis			M
H2_Rhizo_32_scaffold_4164_2	MER0330443_U62	WP_054266606.1 metalloprotease TldD	Janthinobacterium sp. CG23_2	Proteobacteria	Betaproteobacteria	U
H2_Rhizo_32_scaffold_4482_1	MER0219619_M48X	WP_075792976.1 peptidase M48	Massilia putida	Proteobacteria	Betaproteobacteria	M
H2_Rhizo_32_scaffold_4598_1	MER0469082_M14B	WP_084286025.1 peptidase	Solirubrobacter soli			M
H2_Rhizo_32_scaffold_4703_1	MER0877058_M41	WP_012924017.1 ATP-dependent zinc metalloprotease FtsH	Kribbella flavida	Actinobacteria	Actinobacteria	M
H2_Rhizo_32_scaffold_4815_2	MER0233973_M23B	WP_067435412.1 M23 family metallopeptidase	Nocardioides jensenii	Actinobacteria	Actinobacteria	M
H2_Rhizo_32_scaffold_5121_1	MER0063839_M16C	XP_003570577.1 presequence protease 1, chloroplastic/mitochondrial	Brachypodium distachyon	Streptophyta	Magnoliopsida	M
H2_Rhizo_32_scaffold_5366_2	MER1014240_S14	WP_028930069.1 ATP-dependent Clp protease proteolytic subunit	Pseudonocardia asaccharolytica	Actinobacteria	Actinobacteria	S
H2_Rhizo_32_scaffold_5403_1	MER0902827_S01C	PYT24804.1 peptidase S1	Acidobacteria bacterium	Acidobacteria		S
H2_Rhizo_32_scaffold_5424_1	MER0337755_S41A	WP_036252888.1 S41 family peptidase	Massilia sp. BSC265	Proteobacteria	Betaproteobacteria	S
H2_Rhizo_32_scaffold_615_3	MER0040798_M42	WP_084721265.1 osmoprotectant NAGGN system M42 family peptidase	Skermanella aerolata	Proteobacteria	Alphaproteobacteria	M
H2_Rhizo_32_scaffold_6150_1	MER0391862_M16B	PYR91510.1 peptidase M16	Acidobacteria bacterium	Acidobacteria		M
H2_Rhizo_32_scaffold_6159_2	MER0462326_C82B	WP_037019395.1 L,D-transpeptidase	Rhizobiales bacterium YIM 77505	Proteobacteria	Alphaproteobacteria	C
H2_Rhizo_32_scaffold_6580_1	MER0219752_M24B	WP_119785610.1 M24 family metallopeptidase	Noviherbaspirillum sp. K1S02-23	Proteobacteria	Betaproteobacteria	M
H2_Rhizo_32_scaffold_6857_1	MER0250521_S01C	OLB72848.1 serine peptidase	Alphaproteobacteria bacterium 13_2_20CM_2_64_7	Proteobacteria	Alphaproteobacteria	S
H2_Rhizo_32_scaffold_6930_1	MER0407412_S01C	OLB72848.1 serine peptidase	Alphaproteobacteria bacterium 13_2_20CM_2_64_7	Proteobacteria	Alphaproteobacteria	S
H2_Rhizo_32_scaffold_7152_1	MER0942178_S10	KXV03547.1 peptidase S1	Caballeronia megalochromosomata	Proteobacteria	Betaproteobacteria	S
H2_Rhizo_32_scaffold_7388_1	MER0003364_M18	XP_020171296.1 probable aspartyl aminopeptidase	Aegilops tauschii subsp. tauschii	Streptophyta	Magnoliopsida	M
H2_Rhizo_32_scaffold_7423_1	MER0220261_S53	PYJ75431.1 serine protease	Verrucomicrobia bacterium	Verrucomicrobia		S
H2_Rhizo_32_scaffold_7693_1	MER0962725_S01C	OJW21487.1 serine protease	Planctomycetales bacterium 71-10	Planctomycetes	Planctomycetia	S
H2_Rhizo_32_scaffold_8169_1	MER0222684_M04	WP_091342906.1 peptidase M4 family protein	Micromonospora rhizosphaerae	Actinobacteria	Actinobacteria	M
H2_Rhizo_32_scaffold_829_2	MER0300772_M41	WP_028445435.1 ATP-dependent metallopeptidase FtsH/Yme1/Tma family protein	Chitinimonas koreensis	Proteobacteria	Betaproteobacteria	M
H2_Rhizo_32_scaffold_8348_2	MER0255552_M03A	SFA97431.1 thimet oligopeptidase	Collimonas sp. OK607	Proteobacteria	Betaproteobacteria	M
H2_Rhizo_32_scaffold_8789_1	MER0172391_M24B	XP_003571755.1 xaa-Pro dipeptidase	Brachypodium distachyon	Streptophyta	Magnoliopsida	M
H2_Rhizo_32_scaffold_9110_3	MER0717343_C39	WP_091662464.1 peptidase C39	Massilia sp. PDC64	Proteobacteria	Betaproteobacteria	C
H2_Rhizo_32_scaffold_9295_1	MER0246861_S26A	XP_003578214.1 thylakoidal processing peptidase 1, chloroplastic	Brachypodium distachyon	Streptophyta	Magnoliopsida	S
H2_Rhizo_32_scaffold_9366_2	MER0743222_C82A	WP_100416686.1 murein L,D-transpeptidase	Bradyrhizobium lablabi	Proteobacteria	Alphaproteobacteria	C
H2_Rhizo_32_scaffold_9801_1	MER0982217_S11	WP_091664650.1 D-alanyl-D-alanine carboxypeptidase	Massilia sp. PDC64	Proteobacteria	Betaproteobacteria	S
H2_Rhizo_33_scaffold_10012_1	MER0247234_A08	SDL80933.1 signal peptidase II	Arthrobacter sp. ok362	Actinobacteria	Actinobacteria	A
H2_Rhizo_33_scaffold_10345_1	MER0497521_M06	WP_052386584.1 peptidase M6 immune inhibitor A	Dactylosporangium aurantiacum			M
H2_Rhizo_33_scaffold_10463_1	MER0407412_S01C	OLB72848.1 serine peptidase	Alphaproteobacteria bacterium 13_2_20CM_2_64_7	Proteobacteria	Alphaproteobacteria	S
H2_Rhizo_33_scaffold_1087_1	MER0391868_M16B	XP_020191285.1 zinc protease PQQL-like isoform X1	Aegilops tauschii subsp. tauschii	Streptophyta	Magnoliopsida	M
H2_Rhizo_33_scaffold_11259_1	MER0165580_M01	AFU60420.1 putative membrane alanyl aminopeptidase	Candidatus Nitrososphaera gargensis Ga9.2	Thaumarchaeota	Nitrososphaeria	M
H2_Rhizo_33_scaffold_11610_2	MER0211350_S01C	ALI36470.1 Putative serine protease HhoA precursor	Candidatus Nitrosocosmicus oleophilus	Thaumarchaeota	Nitrososphaeria	S
H2_Rhizo_33_scaffold_11619_1	MER0035435_M06	WP_033360547.1 M6 family metalloprotease domain-containing protein	Dactylosporangium aurantiacum	Actinobacteria	Actinobacteria	M
H2_Rhizo_33_scaffold_12037_1	MER0187506_S46	OLD45559.1 serine protease	Chloroflexi bacterium 13_1_40CM_2_68_14	Chloroflexi		S
H2_Rhizo_33_scaffold_12118_1	MER0220601_M04	WP_027346267.1 zinc metalloprotease	Hamadaea tsunoensis	Actinobacteria	Actinobacteria	M
H2_Rhizo_33_scaffold_12179_1	MER0117821_S41A	WP_106335731.1 S41 family peptidase	Alsobacter sp. SH9	Proteobacteria	Alphaproteobacteria	S
H2_Rhizo_33_scaffold_13185_1	MER0962725_S01C	OJW21487.1 serine protease	Planctomycetales bacterium 71-10	Planctomycetes	Planctomycetia	S
H2_Rhizo_33_scaffold_13400_1	MER0162003_M06	OJY87308.1 protease	Sphingobacteriales bacterium 44-15	Bacteroidetes	Sphingobacteriia	M
H2_Rhizo_33_scaffold_13555_1	MER0187391_S41A	WP_093556177.1 tail-specific protease	Massilia namucuonensis	Proteobacteria	Betaproteobacteria	S
H2_Rhizo_33_scaffold_13689_1	MER0090894_M10B	WP_116861088.1 peptidase	Sphingomonas sp. URHD0007	Proteobacteria	Alphaproteobacteria	M
H2_Rhizo_33_scaffold_1370_1	MER0165580_M01	ALI37409.1 Aminopeptidase N	Candidatus Nitrosocosmicus oleophilus	Thaumarchaeota	Nitrososphaeria	M
H2_Rhizo_33_scaffold_13732_1	MER0247473_S33	XP_020169313.1 proline iminopeptidase	Aegilops tauschii subsp. tauschii	Streptophyta	Magnoliopsida	S
H2_Rhizo_33_scaffold_13813_1	MER0314853_S53	OLE27624.1 protease	Actinobacteria bacterium 13_1_20CM_3_71_11	Actinobacteria		S
H2_Rhizo_33_scaffold_13974_1	MER0003364_M18	XP_003565148.1 probable aspartyl aminopeptidase	Brachypodium distachyon	Streptophyta	Magnoliopsida	M
H2_Rhizo_33_scaffold_14367_1	MER1017926_S14	OLB79583.1 ATP-dependent Clp protease proteolytic subunit	Alphaproteobacteria bacterium 13_2_20CM_2_64_7	Proteobacteria	Alphaproteobacteria	S
H2_Rhizo_33_scaffold_14519_1	MER0088233_M14A	WP_088889142.1 carboxypeptidase	Leptolyngbya ohadii	Cyanobacteria		M
H2_Rhizo_33_scaffold_14685_1	MER0129226_S08A	CBM43229.1 serine protease	uncultured organism			S
H2_Rhizo_33_scaffold_15427_1	MER0083792_M28X	XP_020184075.1 endoplasmic reticulum metallopeptidase 1 isoform X1	Aegilops tauschii subsp. tauschii	Streptophyta	Magnoliopsida	M
H2_Rhizo_33_scaffold_15888_1	MER0508825_S08A	WP_093596432.1 S8 family peptidase	Streptomyces sp. MnatMP-M17	Actinobacteria	Actinobacteria	S
H2_Rhizo_33_scaffold_16006_1	MER0088231_M06	WP_062291438.1 M6 family metalloprotease domain-containing protein	Lysinimicrobium flavum	Actinobacteria	Actinobacteria	M
H2_Rhizo_33_scaffold_16055_1	MER0178978_M04	KAK49096.1 peptidase M4	Caballeronia jiangsuensis	Proteobacteria	Betaproteobacteria	M
H2_Rhizo_33_scaffold_16111_2	MER0062886_A08	WP_044427463.1 signal peptidase II	Skermanella aerolata	Proteobacteria	Alphaproteobacteria	A
H2_Rhizo_33_scaffold_17488_1	MER0100845_C82B	WP_081914287.1 L,D-transpeptidase	Rhizobiales bacterium YIM 77505	Proteobacteria	Alphaproteobacteria	C
H2_Rhizo_33_scaffold_17765_2	MER0050195_M20F	OLC71540.1 dipeptidase	Deltaproteobacteria bacterium 13_1_40CM_4_68_19	Proteobacteria	Deltaproteobacteria	M
H2_Rhizo_33_scaffold_18366_1	MER0888975_M48C	WP_090322618.1 peptidase M48	Duganella sp. CF517	Proteobacteria	Betaproteobacteria	M
H2_Rhizo_33_scaffold_18405_1	MER0003364_M18	XP_020171296.1 probable aspartyl aminopeptidase	Aegilops tauschii subsp. tauschii	Streptophyta	Magnoliopsida	M
H2_Rhizo_33_scaffold_18531_1	MER0336935_S41A	WP_093556177.1 tail-specific protease	Massilia namucuonensis	Proteobacteria	Betaproteobacteria	S
[truncated: 3,327 more rows]
